# Supplementary material for: Diatoms can be an important exception to temperature–size rules at species and community levels of organization
Source: Glob Chang Biol. 2013 Aug 18;19(11):3540–52. doi: 10.1111/gcb.12285 (PMC4272575; doi:10.1111/gcb.12285)
Supplement: Supplementary file 2 — Table S10. Size measurements (valve width and length) of diatom individuals sampled from the fourteen streams. [file gcb0019-3540-sd2.csv]

Stream	Species	Width (�m)	Length (�m)
a10	Achnanthes lanceolata	5.072634508	17.60556586
a10	Achnanthes lanceolata	4.888404453	15.29146568
a10	Achnanthes lanceolata	5.359461967	17.26512059
a10	Achnanthes lanceolata	4.678014842	11.86512059
a10	Achnanthes lanceolata	5.44471243	12.57012987
a10	Achnanthes lanceolata	4.360946197	11.71335807
a10	Achnanthes lanceolata	5.294897959	14.7541744
a10	Achnanthes lanceolata	5.1432282	13.3403525
a10	Achnanthes lanceolata	4.906029685	12.08719852
a10	Achnanthes lanceolata	5.319944341	14.16326531
a10	Cocconeis placentula	9.072170686	14.44369202
a10	Cocconeis placentula	8.550927644	14.36261596
a10	Cocconeis placentula	7.152504638	11.94109462
a10	Cocconeis placentula	7.22606679	12.41827458
a10	Cocconeis placentula	7.586827458	12.14925788
a10	Cocconeis placentula	7.607235622	12.74962894
a10	Cocconeis placentula	7.496103896	13.51716141
a10	Cocconeis placentula	8.437476809	15.57560297
a10	Cocconeis placentula	7.889795918	13.70204082
a10	Cocconeis placentula	7.500454545	12.13721408
a10	Diatoma mesodon	8.587012987	20.38265306
a10	Diatoma mesodon	8.915027829	21.21280148
a10	Diatoma mesodon	7.786085343	15.64749536
a10	Diatoma mesodon	9.791372913	20.69972171
a10	Diatoma mesodon	8.686641929	16.20862709
a10	Diatoma mesodon	9.533487941	19.33868275
a10	Diatoma mesodon	9.758812616	21.42207792
a10	Diatoma mesodon	8.779313544	19.18812616
a10	Diatoma mesodon	6.950278592	12.76941349
a10	Diatoma mesodon	7.471539589	14.5079912
a10	Fragilaria capucina	4.439146568	23.48089054
a10	Fragilaria capucina	3.946567718	16.84768089
a10	Fragilaria capucina	3.572536657	18.93152493
a10	Fragilaria capucina	3.696055718	27.62589443
a10	Fragilaria capucina	4.055513196	20.23536657
a10	Fragilaria capucina	3.347741935	15.81058651
a10	Fragilaria capucina	2.19941349	22.24554252
a10	Fragilaria capucina	3.432214076	24.72703812
a10	Fragilaria capucina	2.47744868	19.47642229
a10	Fragilaria capucina	4.17957478	14.89507331
a10	Fragilaria pinnata	3.739424861	10.7606679
a10	Fragilaria pinnata	3.153988868	9.433024119
a10	Fragilaria pinnata	3.589053803	9.28961039
a10	Fragilaria pinnata	2.75528757	9.028200371
a10	Fragilaria pinnata	3.183580705	11.74230056
a10	Fragilaria pinnata	4.137384045	5.204916512
a10	Fragilaria pinnata	3.397309833	3.637940631
a10	Fragilaria pinnata	4.202411874	5.390166976
a10	Fragilaria pinnata	3.567810761	10.16734694
a10	Fragilaria pinnata	3.102038123	3.423181818
a10	Meridion circulare	5.365769944	29.10426716
a10	Meridion circulare	5.222912801	29.40649351
a10	Meridion circulare	5.104545455	39.15185529
a10	Meridion circulare	4.502226345	27.19397032
a10	Meridion circulare	5.202226345	46.66085343
a10	Meridion circulare	4.824675325	34.16307978
a10	Meridion circulare	4.537847866	39.50769944
a10	Meridion circulare	5.76038961	55.34619666
a10	Meridion circulare	5.021243043	36.42467532
a10	Meridion circulare	4.710018553	34.09053803
a10	Navicula atomus	4.751855288	7.884972171
a10	Navicula atomus	4.375695733	10.7190167
a10	Navicula atomus	4.702690167	10.07717996
a10	Navicula atomus	3.957977737	7.421428571
a10	Navicula atomus	4.842486085	9.803617811
a10	Navicula atomus	5.12309833	11.05769944
a10	Navicula atomus	4.841929499	9.358534323
a10	Navicula atomus	4.519573284	9.293970315
a10	Navicula atomus	5.030612245	9.93135436
a10	Navicula atomus	4.514935065	9.193599258
a10	Navicula minima	2.974211503	5.754359926
a10	Navicula minima	2.932189239	7.032745826
a10	Navicula minima	2.948051948	7.307235622
a10	Navicula minima	2.601113173	6.220037106
a10	Navicula minima	3.240074212	6.134972171
a10	Navicula minima	2.804174397	6.287662338
a10	Navicula minima	2.658348794	6.117532468
a10	Navicula minima	3.206864564	8.563543599
a10	Navicula minima	2.935343228	7.256957328
a10	Navicula minima	3.062987013	6.793970315
a10	Nitzschia inconspicua	2.612244898	10.82207792
a10	Nitzschia inconspicua	2.523469388	8.861317254
a10	Nitzschia inconspicua	2.546846011	8.851298701
a10	Nitzschia inconspicua	2.542300557	7.647773655
a10	Nitzschia inconspicua	2.670686456	9.620500928
a10	Nitzschia inconspicua	2.511502783	8.096567718
a10	Nitzschia inconspicua	2.675695733	8.773469388
a10	Nitzschia inconspicua	2.552319109	11.27189239
a10	Nitzschia inconspicua	2.903988868	8.629128015
a10	Nitzschia inconspicua	2.324675325	8.814100186
a10	Other	7.229684601	22.53794063
a10	Other	6.878293135	20.20408163
a10	Other	4.697217069	19.26846011
a10	Other	2.002504638	12.78970315
a10	Other	3.107606679	13.02671614
a10	Other	3.347495362	9.691187384
a10	Other	1.337847866	6.530705009
a10	Other	3.585250464	12.11382189
a10	Other	3.100371058	20.40519481
a10	Other	2.41270872	10.7622449
b13	Achnanthes lanceolata	5.434	13.374
b13	Achnanthes lanceolata	5.108	15.321
b13	Achnanthes lanceolata	5.217	12.959
b13	Achnanthes lanceolata	5.268	15.796
b13	Achnanthes lanceolata	4.908	10.825
b13	Achnanthes lanceolata	6.672	19.69
b13	Achnanthes lanceolata	4.637	11.686
b13	Achnanthes lanceolata	4.927	9.678
b13	Achnanthes lanceolata	4.903	14.244
b13	Achnanthes lanceolata	5.383	12.865
b13	Achnanthes stolida	2.892	8.992
b13	Achnanthes stolida	3.187	8.935
b13	Achnanthes stolida	2.679	6.793
b13	Achnanthes stolida	2.727	7.831
b13	Achnanthes stolida	2.672	8.554
b13	Achnanthes stolida	2.676	8.912
b13	Achnanthes stolida	2.761	9.023
b13	Achnanthes stolida	2.611	8.703
b13	Achnanthes stolida	2.671	8.955
b13	Achnanthes stolida	2.552	8.451
b13	Amphora inariensis	3.049	15.184
b13	Amphora inariensis	3.287	11.082
b13	Amphora inariensis	2.323	12.748
b13	Amphora inariensis	2.135	11.63
b13	Amphora inariensis	2.506	13.028
b13	Amphora inariensis	3.5	17.795
b13	Amphora inariensis	3.474	17.047
b13	Amphora inariensis	2.762	12.407
b13	Amphora inariensis	1.855	10.147
b13	Amphora inariensis	3.529	17.38
b13	Amphora pediculus	2.818	8.216
b13	Amphora pediculus	2.119	8.597
b13	Amphora pediculus	2.66	9.893
b13	Amphora pediculus	2.605	11.728
b13	Amphora pediculus	2.444	8.736
b13	Amphora pediculus	2.702	12.591
b13	Amphora pediculus	2.428	11.222
b13	Amphora pediculus	2.49	9.575
b13	Amphora pediculus	2.577	10.859
b13	Amphora pediculus	2.787	12.534
b13	Diatoma mesodon	6.831	15.749
b13	Diatoma mesodon	7.846	18.033
b13	Diatoma mesodon	7.87	20.502
b13	Diatoma mesodon	6.973	26.962
b13	Diatoma mesodon	7.161	42.01
b13	Diatoma mesodon	7.532	21.531
b13	Diatoma mesodon	6.086	12.505
b13	Diatoma mesodon	6.97	25.259
b13	Diatoma mesodon	6.241	11.212
b13	Diatoma mesodon	6.599	20.903
b13	Fragilaria capucina	2.824	23.554
b13	Fragilaria capucina	4.619	11.086
b13	Fragilaria capucina	4.273	12.882
b13	Fragilaria capucina	3.194	17.677
b13	Fragilaria capucina	3.567	16.686
b13	Fragilaria capucina	2.549	23.879
b13	Fragilaria capucina	3.58	10.19
b13	Fragilaria capucina	4.592	11.289
b13	Fragilaria capucina	2.692	25.071
b13	Fragilaria capucina	4.69	7.289
b13	Fragilaria pinnata	3.416	4.878
b13	Fragilaria pinnata	3.98	5.395
b13	Fragilaria pinnata	3.914	4.931
b13	Fragilaria pinnata	3.635	4.766
b13	Fragilaria pinnata	3.529	4.721
b13	Fragilaria pinnata	3.542	4.751
b13	Fragilaria pinnata	3.318	5.019
b13	Fragilaria pinnata	3.673	5.011
b13	Fragilaria pinnata	3.941	5.28
b13	Fragilaria pinnata	4.001	5.276
b13	Meridion circulare	5.637	28.382
b13	Meridion circulare	4.769	26.587
b13	Meridion circulare	4.788	33.929
b13	Meridion circulare	4.716	39
b13	Meridion circulare	4.788	41.483
b13	Meridion circulare	4.123	37.036
b13	Meridion circulare	4.271	24.289
b13	Meridion circulare	4.281	36.115
b13	Meridion circulare	5.107	50.985
b13	Meridion circulare	5.034	32.114
b13	Navicula atomus	4.214	7.523
b13	Navicula atomus	4.487	9.199
b13	Navicula atomus	4.174	8.165
b13	Navicula atomus	4.549	9.655
b13	Navicula atomus	5.42	10.884
b13	Navicula atomus	4.391	9.431
b13	Navicula atomus	4.909	10.35
b13	Navicula atomus	4.58	9.346
b13	Navicula atomus	4.449	10.079
b13	Navicula atomus	4.327	8.111
b13	Navicula minima	3.149	6.966
b13	Navicula minima	2.657	7.689
b13	Navicula minima	2.843	8.833
b13	Navicula minima	3.186	9.231
b13	Navicula minima	3.074	8.306
b13	Navicula minima	2.92	9.069
b13	Navicula minima	2.835	8.276
b13	Navicula minima	2.678	6.886
b13	Navicula minima	2.893	7.579
b13	Navicula minima	3.228	7.842
b13	Other	5.56	17.051
b13	Other	3.325	16.096
b13	Other	7.47	37.895
b13	Other	10.623	50.17
b13	Other	4.603	27.569
b13	Other	7.205	18.047
b13	Other	14.288	77.576
b13	Other	9.703	48.057
b13	Other	2.676	12.351
b13	Other	15.451	34.949
c7	Achnanthes lanceolata	4.172	9.948
c7	Achnanthes lanceolata	5.515	20.033
c7	Achnanthes lanceolata	4.535	11.992
c7	Achnanthes lanceolata	4.257	9.325
c7	Achnanthes lanceolata	4.576	11.792
c7	Achnanthes lanceolata	4.993	12.014
c7	Achnanthes lanceolata	4.806	12.686
c7	Achnanthes lanceolata	4.479	11.384
c7	Achnanthes lanceolata	5.489	19.522
c7	Achnanthes lanceolata	4.452	14.86
c7	Amphora inariensis	2.403	13.113
c7	Amphora inariensis	2.465	11.957
c7	Amphora inariensis	2.287	10.039
c7	Amphora inariensis	2.811	12.759
c7	Amphora inariensis	2.521	11.79
c7	Amphora inariensis	2.206	8.838
c7	Amphora inariensis	2.361	12.04
c7	Amphora inariensis	2.636	11.011
c7	Amphora inariensis	3.503	19.252
c7	Amphora inariensis	2.44	8.629
c7	Amphora pediculus	2.575	11.009
c7	Amphora pediculus	2.173	9.546
c7	Amphora pediculus	2.303	10.926
c7	Amphora pediculus	3.59	9.298
c7	Amphora pediculus	2.663	5.413
c7	Amphora pediculus	2.403	11.297
c7	Amphora pediculus	2.433	9.113
c7	Amphora pediculus	3.696	10.065
c7	Amphora pediculus	2.716	9.049
c7	Amphora pediculus	2.446	10.932
c7	Cocconeis placentula	11.223	18.935
c7	Cocconeis placentula	8.931	15.834
c7	Cocconeis placentula	9.63	15.491
c7	Cocconeis placentula	8.991	14.673
c7	Cocconeis placentula	10.362	17.01
c7	Cocconeis placentula	9.724	16.081
c7	Cocconeis placentula	10.142	17.482
c7	Cocconeis placentula	5.729	9.285
c7	Cocconeis placentula	6.951	12.674
c7	Cocconeis placentula	8.189	13.247
c7	Diatoma mesodon	7.568	14.886
c7	Diatoma mesodon	6.808	14.274
c7	Diatoma mesodon	6.487	14.096
c7	Diatoma mesodon	6.594	15.033
c7	Diatoma mesodon	7.215	12.406
c7	Diatoma mesodon	6.928	14.787
c7	Diatoma mesodon	7.763	23.066
c7	Diatoma mesodon	7.395	16.101
c7	Diatoma mesodon	6.905	11.944
c7	Diatoma mesodon	7.303	19.096
c7	Fragilaria capucina	4.094	12.529
c7	Fragilaria capucina	3.607	12.498
c7	Fragilaria capucina	3.875	18.303
c7	Fragilaria capucina	4.172	20.322
c7	Fragilaria capucina	4.094	18.417
c7	Fragilaria capucina	4.61	10.522
c7	Fragilaria capucina	4.256	18.039
c7	Fragilaria capucina	4.576	15.783
c7	Fragilaria capucina	4.213	12.168
c7	Fragilaria capucina	3.637	21.939
c7	Gomphonema clavatum	5.182	24.884
c7	Gomphonema clavatum	4.871	24.211
c7	Gomphonema clavatum	5.828	24.974
c7	Gomphonema clavatum	5.078	29.042
c7	Gomphonema clavatum	5.211	25.158
c7	Gomphonema clavatum	5.839	21.785
c7	Gomphonema clavatum	5.315	27.429
c7	Gomphonema clavatum	5.621	26.662
c7	Gomphonema clavatum	5.461	29.303
c7	Gomphonema clavatum	5.285	19.74
c7	Gomphonema clevei	6.138	33.365
c7	Gomphonema clevei	5.725	32.023
c7	Gomphonema clevei	5.996	33.921
c7	Gomphonema clevei	5.815	31.222
c7	Gomphonema clevei	6.437	30.387
c7	Gomphonema clevei	5.794	26.377
c7	Gomphonema clevei	6.035	31.045
c7	Gomphonema clevei	6.548	32.066
c7	Gomphonema clevei	5.664	31.643
c7	Gomphonema clevei	5.887	33.476
c7	Gomphonema type D	3.594	10.675
c7	Gomphonema type D	3.52	9.604
c7	Gomphonema type D	3.529	9.717
c7	Gomphonema type D	3.836	8.499
c7	Gomphonema type D	3.608	11.398
c7	Gomphonema type D	3.645	11.253
c7	Gomphonema type D	3.459	9.813
c7	Gomphonema type D	3.563	10.105
c7	Gomphonema type D	3.758	10.213
c7	Gomphonema type D	3.52	10.751
c7	Meridion circulare	5.175	14.523
c7	Meridion circulare	5.075	23.278
c7	Meridion circulare	5.326	30.89
c7	Meridion circulare	4.832	22.149
c7	Meridion circulare	4.735	26.356
c7	Meridion circulare	5.369	22.397
c7	Meridion circulare	5.472	24.622
c7	Meridion circulare	5.085	32.2
c7	Meridion circulare	4.576	19.679
c7	Meridion circulare	4.859	29.367
c7	Navicula minima	2.936	5.674
c7	Navicula minima	3.255	7.208
c7	Navicula minima	2.817	7.936
c7	Navicula minima	2.199	7.942
c7	Navicula minima	2.905	6.775
c7	Navicula minima	2.905	8.01
c7	Navicula minima	2.645	8.71
c7	Navicula minima	2.491	8.868
c7	Navicula minima	2.521	9.887
c7	Navicula minima	2.454	8.57
c7	Nitzschia inconspicua	2.763	6.231
c7	Nitzschia inconspicua	2.75	7.679
c7	Nitzschia inconspicua	2.206	5.823
c7	Nitzschia inconspicua	2.13	6.413
c7	Nitzschia inconspicua	2.22	5.282
c7	Nitzschia inconspicua	2.553	6.995
c7	Nitzschia inconspicua	2.565	7.323
c7	Nitzschia inconspicua	2.22	6.088
c7	Nitzschia inconspicua	2.557	7.788
c7	Nitzschia inconspicua	2.477	7.432
c7	Other	5.445	17.997
c7	Other	5.77	18.379
c7	Other	5.192	14.936
c7	Other	7.307	25.765
c7	Other	3.609	19.354
c7	Other	9.275	49.45
c7	Other	5.333	10.388
c7	Other	5.851	18.423
c7	Other	2.964	9.526
c7	Other	5.715	18.965
c7	Synedra ulna	6.469	128.646
c7	Synedra ulna	7.181	114.949
c7	Synedra ulna	6.412	89.125
c7	Synedra ulna	7.052	120.662
c7	Synedra ulna	6.393	123.231
c7	Synedra ulna	7.093	108.225
c7	Synedra ulna	6.067	124.465
c7	Synedra ulna	7.42	99.513
c7	Synedra ulna	6.393	108.469
c7	Synedra ulna	6.194	143.307
d14	Achnanthes lanceolata	4.075324675	11.99211503
d14	Achnanthes lanceolata	4.702690167	13.31966605
d14	Achnanthes lanceolata	4.869944341	14.52142857
d14	Achnanthes lanceolata	5.12309833	14.42152134
d14	Achnanthes lanceolata	4.766790353	10.61623377
d14	Achnanthes lanceolata	5.108812616	17.55705009
d14	Achnanthes lanceolata	5.615491651	12.90445269
d14	Achnanthes lanceolata	5.294897959	14.67115028
d14	Achnanthes lanceolata	5.334137291	16.28339518
d14	Achnanthes lanceolata	4.697217069	12.24990724
d14	Diatoma mesodon	6.92755102	15.09424861
d14	Diatoma mesodon	6.560018553	12.12374768
d14	Diatoma mesodon	6.18432282	14.22606679
d14	Diatoma mesodon	5.793506494	12.7851577
d14	Diatoma mesodon	7.524489796	16.72142857
d14	Diatoma mesodon	5.690909091	12.75463822
d14	Diatoma mesodon	9.750371058	20.91298701
d14	Diatoma mesodon	7.871335807	18.95667904
d14	Diatoma mesodon	6.954267161	16.30120594
d14	Diatoma mesodon	5.464656772	12.52226345
d14	Epithemia turgida	19.00918367	65.53580705
d14	Epithemia turgida	12.1106679	65.55890538
d14	Epithemia turgida	11.33089054	38.85751391
d14	Epithemia turgida	11.53413729	48.88005566
d14	Epithemia turgida	10.96029685	48.35510204
d14	Epithemia turgida	9.388961039	46.39406308
d14	Epithemia turgida	18.45333952	55.72569573
d14	Epithemia turgida	10.58979592	41.22124304
d14	Epithemia turgida	8.383766234	28.77189239
d14	Epithemia turgida	10.06141002	47.22096475
d14	Fragilaria arcus	5.516141002	43.26762523
d14	Fragilaria arcus	4.823747681	44.20296846
d14	Fragilaria arcus	5.117996289	44.37977737
d14	Fragilaria arcus	4.838033395	41.37458256
d14	Fragilaria arcus	4.641929499	43.35695733
d14	Fragilaria arcus	4.855751391	42.85556586
d14	Fragilaria arcus	5.608998145	39.78543599
d14	Fragilaria arcus	5.763358071	43.75528757
d14	Fragilaria arcus	5.198144712	60.67244898
d14	Fragilaria arcus	4.398237477	46.63089054
d14	Fragilaria capucina	3.465398887	17.25667904
d14	Fragilaria capucina	3.983024119	24.64916512
d14	Fragilaria capucina	4.25593692	18.94294991
d14	Fragilaria capucina	2.506400742	29.00797774
d14	Fragilaria capucina	2.464842301	34.22040816
d14	Fragilaria capucina	2.656400742	22.19573284
d14	Fragilaria capucina	3.434972171	21.6906308
d14	Fragilaria capucina	2.716883117	16.60398887
d14	Fragilaria capucina	3.040352505	13.16326531
d14	Fragilaria capucina	3.483024119	27.19424861
d14	Fragilaria pinnata	3.463450835	6.570593692
d14	Fragilaria pinnata	2.877179963	6.064564007
d14	Fragilaria pinnata	2.778107607	5.183395176
d14	Fragilaria pinnata	3.735714286	7.649536178
d14	Fragilaria pinnata	3.680055659	7.52987013
d14	Fragilaria pinnata	3.246567718	8.228849722
d14	Fragilaria pinnata	3.059833024	5.479313544
d14	Fragilaria pinnata	4.306864564	5.80825603
d14	Fragilaria pinnata	2.584137291	5.385992579
d14	Fragilaria pinnata	3.092764378	5.701669759
d14	Gomphonema clavatum	5.557328386	20.66836735
d14	Gomphonema clavatum	6.132467532	23.72773655
d14	Gomphonema clavatum	5.155751391	23.83627087
d14	Gomphonema clavatum	7.744619666	41.55612245
d14	Gomphonema clavatum	5.896938776	23.12050093
d14	Gomphonema clavatum	6.753339518	32.84183673
d14	Gomphonema clavatum	7.243970315	31.77532468
d14	Gomphonema clavatum	5.663914657	27.20148423
d14	Gomphonema clavatum	6.718181818	27.52653061
d14	Gomphonema clavatum	7.143413729	30.67263451
d14	Gomphonema type D	2.974211503	10.43961039
d14	Gomphonema type D	2.898051948	11.42356215
d14	Gomphonema type D	3.107606679	14.26011132
d14	Gomphonema type D	3.591651206	14.99100186
d14	Gomphonema type D	3.020222635	15.2635436
d14	Gomphonema type D	2.842764378	12.30732839
d14	Gomphonema type D	3.335528757	11.37050093
d14	Gomphonema type D	2.662152134	11.46567718
d14	Gomphonema type D	3.449907236	11.11558442
d14	Gomphonema type D	3.279684601	23.57309833
d14	Melosira varians	14.49025974	14.49025974
d14	Melosira varians	11.78218924	11.78218924
d14	Melosira varians	5.751391466	5.751391466
d14	Melosira varians	6.123654917	6.123654917
d14	Melosira varians	5.813543599	5.813543599
d14	Melosira varians	7.13877551	7.13877551
d14	Melosira varians	4.824675325	4.824675325
d14	Melosira varians	4.733024119	4.733024119
d14	Melosira varians	5.504359926	5.504359926
d14	Melosira varians	7.7932282	7.7932282
d14	Meridion circulare	4.283302412	43.34313544
d14	Meridion circulare	3.706493506	34.2458256
d14	Meridion circulare	4.128200371	28.16400742
d14	Meridion circulare	4.709833024	26.38014842
d14	Meridion circulare	3.957977737	30.44025974
d14	Meridion circulare	4.250556586	22.55055659
d14	Meridion circulare	5.01270872	31.07615955
d14	Meridion circulare	4.480612245	28.65204082
d14	Meridion circulare	4.769944341	32.07263451
d14	Meridion circulare	5.454823748	28.88664193
d14	Navicula cryptotenella	5.387569573	21.65306122
d14	Navicula cryptotenella	5.385157699	20.20306122
d14	Navicula cryptotenella	5.435250464	16.02922078
d14	Navicula cryptotenella	4.693506494	16.47439703
d14	Navicula cryptotenella	4.924211503	14.09907236
d14	Navicula cryptotenella	4.706586271	16.45018553
d14	Navicula cryptotenella	4.701669759	15.71586271
d14	Navicula cryptotenella	4.812615955	20.56085343
d14	Navicula cryptotenella	5.248979592	18.58293135
d14	Navicula cryptotenella	5.202226345	18.54471243
d14	Navicula minima	1.994341373	6.004823748
d14	Navicula minima	2.971057514	9.536641929
d14	Navicula minima	2.470037106	9.350834879
d14	Navicula minima	2.257050093	7.007235622
d14	Navicula minima	2.565584416	6.533766234
d14	Navicula minima	3.449907236	9.975695733
d14	Navicula minima	1.764935065	5.572820037
d14	Navicula minima	2.899536178	7.335435993
d14	Navicula minima	2.880148423	7.267068646
d14	Navicula minima	2.234044527	7.304823748
d14	Navicula placentula	5.527272727	21.94925788
d14	Navicula placentula	5.604174397	19.25371058
d14	Navicula placentula	5.231447124	22.63311688
d14	Navicula placentula	5.813265306	19.30927644
d14	Navicula placentula	5.581261596	20.69953618
d14	Navicula placentula	5.516141002	20.34480519
d14	Navicula placentula	5.730426716	21.40120594
d14	Navicula placentula	5.85	21.99118738
d14	Navicula placentula	5.262059369	21.96261596
d14	Navicula placentula	5.960760668	21.77356215
d14	Nitzschia dissipata	2.790445269	30.77884972
d14	Nitzschia dissipata	4.100556586	18.2106679
d14	Nitzschia dissipata	3.937847866	17.46038961
d14	Nitzschia dissipata	3.496846011	20.07356215
d14	Nitzschia dissipata	3.580797774	21.41632653
d14	Nitzschia dissipata	3.711688312	15.99424861
d14	Nitzschia dissipata	3.465955473	24.72653061
d14	Nitzschia dissipata	2.793877551	12.97606679
d14	Nitzschia dissipata	3.785064935	20.89833024
d14	Nitzschia dissipata	3.840445269	35.69601113
d14	Nitzschia inconspicua	2.704545455	6.787012987
d14	Nitzschia inconspicua	2.449072356	8.199536178
d14	Nitzschia palea	2.789146568	26.11298701
d14	Nitzschia palea	3.548794063	13.64814471
d14	Nitzschia palea	2.542300557	24.69146568
d14	Nitzschia palea	2.572263451	11.76539889
d14	Nitzschia palea	2.163636364	23.76020408
d14	Nitzschia palea	2.838033395	17.10185529
d14	Nitzschia palea	3.325324675	11.37680891
d14	Nitzschia palea	2.845640074	12.82226345
d14	Nitzschia palea	2.577458256	21.7012987
d14	Nitzschia palea	2.497773655	18.34628942
d14	Nitzschia paleacea	1.912430427	25.38710575
d14	Nitzschia paleacea	1.983116883	21.81465677
d14	Nitzschia paleacea	2.520037106	19.02235622
d14	Nitzschia paleacea	2.623747681	21.35834879
d14	Nitzschia paleacea	1.797680891	17.58998145
d14	Nitzschia paleacea	2.92903525	25.64860853
d14	Nitzschia paleacea	2.304174397	19.82513915
d14	Nitzschia paleacea	2.62541744	21.06382189
d14	Nitzschia paleacea	2.228293135	22.5109462
d14	Nitzschia paleacea	1.391465677	22.8187384
d14	Other	1.70296846	8.480241187
d14	Other	2.895454545	16.24100186
d14	Other	4.950556586	15.30760668
d14	Other	2.0067718	7.225046382
d14	Other	2.696567718	15.41261596
d14	Other	2.758070501	16.45037106
d14	Other	1.835621521	9.428756957
d14	Other	2.055751391	10.46187384
d14	Other	13.03599258	49.05862709
d14	Other	6.340630798	33.26558442
d14	Synedra ulna	6.222866419	146.0044063
d14	Synedra ulna	5.883116883	204.6205937
d14	Synedra ulna	6.184369202	253.1655844
d14	Synedra ulna	6.380797774	225.0684137
d14	Synedra ulna	6.689239332	174.0512523
d14	Synedra ulna	6.122680891	114.2138219
d14	Synedra ulna	6.34067718	130.1583952
d14	Synedra ulna	6.346474954	158.622449
d14	Synedra ulna	6.368042672	208.2235622
d14	Synedra ulna	6.308673469	209.8675788
e4	Achnanthes lanceolata	4.106864564	9.360018553
e4	Achnanthes lanceolata	4.452690167	12.15352505
e4	Achnanthes lanceolata	4.517903525	15.43014842
e4	Achnanthes lanceolata	5.185714286	17.46038961
e4	Achnanthes lanceolata	4.733302412	10.9351577
e4	Achnanthes lanceolata	5.29406308	16.74489796
e4	Achnanthes lanceolata	4.09109462	10.03961039
e4	Achnanthes lanceolata	5.701762523	17.53636364
e4	Achnanthes lanceolata	4.439146568	12.65983302
e4	Achnanthes lanceolata	4.639146568	12.77124304
e4	Caloneis lauta	4.230705009	19.64879406
e4	Caloneis lauta	4.200092764	17.61178108
e4	Caloneis lauta	4.665027829	28.4606679
e4	Caloneis lauta	4.462337662	21.72393321
e4	Caloneis lauta	3.824768089	14.75890538
e4	Caloneis lauta	5.231910946	25.65890538
e4	Caloneis lauta	4.639146568	19.09823748
e4	Caloneis lauta	4.646567718	22.20927644
e4	Caloneis lauta	3.785157699	19.73636364
e4	Caloneis lauta	3.526252319	19.79387755
e4	Diatoma mesodon	7.843042672	15.38682746
e4	Diatoma mesodon	7.878107607	17.18302412
e4	Diatoma mesodon	6.895176252	15.84749536
e4	Diatoma mesodon	6.570593692	14.52588126
e4	Diatoma mesodon	7.533951763	14.59090909
e4	Diatoma mesodon	7.545918367	15.22012987
e4	Diatoma mesodon	7.083673469	16.03200371
e4	Diatoma mesodon	7.511317254	15.14276438
e4	Diatoma mesodon	6.615769944	13.68951763
e4	Diatoma mesodon	6.124675325	13.38840445
e4	Epithemia turgida	10.21085343	43.61623377
e4	Epithemia turgida	9.627829314	56.2812616
e4	Epithemia turgida	16.14953618	86.27643785
e4	Epithemia turgida	10.06141002	30.42217069
e4	Epithemia turgida	10.38961039	40.82309833
e4	Epithemia turgida	10.38460111	48.54619666
e4	Epithemia turgida	9.711502783	43.42365492
e4	Epithemia turgida	13.02671614	43.4474026
e4	Epithemia turgida	9.476530612	43.98246753
e4	Epithemia turgida	14.0377551	92.86131725
e4	Fragilaria capucina	4.522634508	9.336549165
e4	Fragilaria capucina	3.151298701	21.71178108
e4	Fragilaria capucina	3.756679035	18.86400742
e4	Fragilaria capucina	3.544526902	17.38265306
e4	Fragilaria capucina	3.020222635	25.22949907
e4	Fragilaria capucina	1.910111317	24.77569573
e4	Fragilaria capucina	3.402040816	21.7403525
e4	Fragilaria capucina	3.111410019	25.0554731
e4	Fragilaria capucina	3.300371058	26.79220779
e4	Fragilaria capucina	3.099536178	34.51632653
e4	Fragilaria construens	4.930519481	9.779499072
e4	Fragilaria construens	5.368367347	10.68358071
e4	Fragilaria construens	4.316326531	8.37244898
e4	Fragilaria construens	4.849072356	7.827458256
e4	Fragilaria construens	3.761781076	7.458163265
e4	Fragilaria construens	4.302411874	7.351762523
e4	Fragilaria construens	4.709833024	9.745269017
e4	Fragilaria construens	4.372912801	6.507328386
e4	Fragilaria pinnata	3.267903525	6.787662338
e4	Fragilaria pinnata	3.294155844	7.106586271
e4	Fragilaria pinnata	3.550556586	8.21419295
e4	Fragilaria pinnata	3.118274583	7.258163265
e4	Fragilaria pinnata	3.303246753	6.128756957
e4	Fragilaria pinnata	3.028756957	5.943413729
e4	Fragilaria pinnata	3.020222635	6.040352505
e4	Fragilaria pinnata	3.376716141	8.299721707
e4	Fragilaria pinnata	3.452319109	7.858719852
e4	Fragilaria pinnata	3.410946197	8.215769944
e4	Gomphonema clavatum	6.25483871	25.90263158
e4	Gomphonema clavatum	6.626369327	36.89499218
e4	Gomphonema clavatum	4.498113208	25.2628447
e4	Gomphonema type D	3.628478664	12.55102041
e4	Gomphonema type D	3.569758813	13.35009276
e4	Gomphonema type D	3.959833024	13.85834879
e4	Gomphonema type D	4.005009276	15.79424861
e4	Gomphonema type D	4.075324675	10.86131725
e4	Gomphonema type D	3.214749536	8.861317254
e4	Gomphonema type D	3.413450835	10.7257885
e4	Gomphonema type D	3.579591837	9.164471243
e4	Gomphonema type D	4.057328386	13.57820037
e4	Gomphonema type D	4.068923933	13.40435993
e4	Melosira varians	5.844897959	5.844897959
e4	Melosira varians	5.962987013	5.962987013
e4	Melosira varians	6.030426716	6.030426716
e4	Melosira varians	6.679684601	6.679684601
e4	Melosira varians	7.545083488	7.545083488
e4	Melosira varians	6.184601113	6.184601113
e4	Melosira varians	6.540074212	6.540074212
e4	Melosira varians	5.986178108	5.986178108
e4	Melosira varians	6.076808905	6.076808905
e4	Melosira varians	5.504359926	5.504359926
e4	Meridion circulare	4.947402597	32.77884972
e4	Meridion circulare	4.898144712	26.55398887
e4	Meridion circulare	3.42096475	36.10139147
e4	Meridion circulare	4.051576994	32.35983302
e4	Meridion circulare	5.324211503	16.33070501
e4	Meridion circulare	3.568738404	18.37792208
e4	Meridion circulare	4.734601113	20.22263451
e4	Meridion circulare	4.201669759	33.71270872
e4	Meridion circulare	4.157792208	26.18784787
e4	Meridion circulare	4.638218924	30.36558442
e4	Navicula atomus	4.117346939	7.942022263
e4	Navicula atomus	4.653061224	11.35519481
e4	Navicula atomus	4.77755102	9.790723562
e4	Navicula atomus	4.481818182	8.966975881
e4	Navicula atomus	4.734137291	8.494805195
e4	Navicula atomus	4.517903525	8.718367347
e4	Navicula atomus	4.330797774	8.433302412
e4	Navicula atomus	5.538311688	10.96345083
e4	Navicula atomus	5.218274583	10.41679035
e4	Navicula atomus	4.900834879	10.84638219
e4	Navicula minima	2.877179963	9.005751391
e4	Navicula minima	2.784508349	5.5067718
e4	Navicula minima	2.875695733	10.94777365
e4	Navicula minima	2.449072356	6.381910946
e4	Navicula minima	2.845640074	8.243506494
e4	Navicula minima	2.701298701	8.939703154
e4	Navicula minima	2.318089054	7.560296846
e4	Navicula minima	2.802133581	6.580426716
e4	Navicula minima	3.282374768	8.089703154
e4	Navicula minima	2.612244898	8.389888683
e4	Navicula placentula	5.53135436	25.2270872
e4	Navicula placentula	5.283858998	15.71001855
e4	Navicula placentula	6.040352505	20.65222635
e4	Navicula placentula	5.281910946	15.4674397
e4	Navicula placentula	5.572820037	28.38970315
e4	Navicula placentula	5.969480519	21.97884972
e4	Navicula placentula	6.794619666	24.59424861
e4	Navicula placentula	5.713079777	16.86632653
e4	Navicula placentula	5.725139147	18.02235622
e4	Navicula placentula	6.008998145	22.81697588
e4	Nitzschia dissipata	2.599072356	10.66948052
e4	Nitzschia dissipata	2.348608534	16.87523191
e4	Nitzschia dissipata	2.449072356	18.95955473
e4	Nitzschia dissipata	3.038682746	13.57820037
e4	Nitzschia dissipata	2.969944341	25.01576994
e4	Nitzschia dissipata	3.87393321	20.84953618
e4	Nitzschia dissipata	4.065769944	25.92133581
e4	Nitzschia dissipata	3.532374768	25.35064935
e4	Nitzschia fonticola	3.843877551	24.27133581
e4	Nitzschia fonticola	2.496011132	22.32096475
e4	Nitzschia fonticola	2.547217069	15.82384045
e4	Nitzschia fonticola	2.44025974	19.35046382
e4	Nitzschia fonticola	6.3067718	30.92764378
e4	Nitzschia fonticola	5.646382189	34.29916512
e4	Nitzschia fonticola	2.978756957	18.30046382
e4	Nitzschia fonticola	5.467439703	34.34814471
e4	Nitzschia fonticola	2.609183673	19.33024119
e4	Nitzschia fonticola	2.497773655	21.00046382
e4	Nitzschia palea	2.789146568	25.77662338
e4	Nitzschia palea	2.978756957	34.05408163
e4	Nitzschia palea	3.087847866	25.77217069
e4	Nitzschia palea	2.728293135	25.75640074
e4	Nitzschia palea	2.612244898	24.47727273
e4	Nitzschia palea	2.523469388	21.79564007
e4	Nitzschia palea	3.491929499	25.9216141
e4	Nitzschia palea	2.449072356	23.45621521
e4	Nitzschia palea	2.577458256	25.89981447
e4	Nitzschia palea	2.036549165	19.25074212
e4	Nitzschia paleacea	1.903339518	35.24684601
e4	Nitzschia paleacea	1.892022263	36.89100186
e4	Nitzschia paleacea	2.32096475	36.9296846
e4	Nitzschia paleacea	2.44025974	38.87755102
e4	Nitzschia paleacea	1.762523191	26.74768089
e4	Nitzschia paleacea	2.199165121	34.2461039
e4	Nitzschia paleacea	2.234044527	25.86910946
e4	Nitzschia paleacea	1.772263451	24.79656772
e4	Nitzschia paleacea	2.280612245	40.73831169
e4	Nitzschia paleacea	2.464842301	38.96391466
e4	Other	19.79684601	37.3945269
e4	Other	5.715398887	21.74406308
e4	Other	5.35148423	23.16660482
e4	Other	6.841929499	20.37773655
e4	Other	3.246567718	11.0309833
e4	Other	9.469202226	65.72142857
e4	Other	5.67606679	34.61836735
e4	Other	3.009369202	16.34944341
e4	Other	8.739795918	15.71391466
e4	Other	9.454730983	46.35473098
e4	Pinnularia ignobilis	3.062615955	12.67207792
e4	Pinnularia ignobilis	2.620871985	8.223005566
e4	Pinnularia ignobilis	2.326530612	7.716790353
e4	Pinnularia ignobilis	2.677179963	8.043413729
e4	Pinnularia ignobilis	2.701298701	7.281725417
e4	Pinnularia ignobilis	2.50445269	6.970408163
e4	Pinnularia ignobilis	2.375881262	7.426345083
e4	Pinnularia ignobilis	2.506400742	6.047495362
e4	Pinnularia ignobilis	3.033024119	7.601020408
e4	Pinnularia ignobilis	2.427922078	7.543599258
e4	Rhopalodia gibba	10.24619666	64.2958256
e4	Rhopalodia gibba	7.351205937	66.06725417
e4	Rhopalodia gibba	6.125231911	63.99016698
e4	Rhopalodia gibba	6.964100186	61.93497217
e4	Rhopalodia gibba	8.955473098	71.51020408
e4	Rhopalodia gibba	9.720315399	63.53756957
e4	Rhopalodia gibba	9.322727273	83.30918367
e4	Rhopalodia gibba	10.03404453	67.76679035
e4	Rhopalodia gibba	9.425510204	75.3393321
e4	Rhopalodia gibba	10.1703154	138.2715213
e4	Synedra ulna	6.453617811	169.991744
f11	Achnanthes lanceolata	5.425	16.431
f11	Achnanthes lanceolata	4.801	11.574
f11	Achnanthes lanceolata	5.631	12.859
f11	Achnanthes lanceolata	5.083	14.687
f11	Achnanthes lanceolata	5.91	18.704
f11	Achnanthes lanceolata	5.8	16.115
f11	Achnanthes lanceolata	4.781	12.333
f11	Achnanthes lanceolata	5.421	13.635
f11	Achnanthes lanceolata	5.042	11.82
f11	Achnanthes lanceolata	4.619	10.746
f11	Amphora inariensis	2.006	9.199
f11	Amphora inariensis	2.504	13.17
f11	Amphora inariensis	1.432	6.669
f11	Amphora inariensis	1.889	7.318
f11	Amphora inariensis	2.215	9.388
f11	Amphora inariensis	2.199	13.665
f11	Amphora inariensis	1.985	8.681
f11	Amphora inariensis	2.141	8.893
f11	Amphora inariensis	2.164	9.024
f11	Amphora inariensis	1.935	6.795
f11	Amphora pediculus	2.323	7.662
f11	Amphora pediculus	1.935	6.943
f11	Amphora pediculus	2.22	11.737
f11	Amphora pediculus	2.173	8.3
f11	Amphora pediculus	2.44	7.005
f11	Amphora pediculus	2.416	9.097
f11	Amphora pediculus	3.178	13.875
f11	Amphora pediculus	2.324	12.384
f11	Amphora pediculus	2.782	9.607
f11	Amphora pediculus	2.616	7.844
f11	Cocconeis placentula	8.408	14.81
f11	Cocconeis placentula	11.281	17.888
f11	Cocconeis placentula	10.904	17.941
f11	Cocconeis placentula	8.726	14.73
f11	Cocconeis placentula	9.577	16.801
f11	Cocconeis placentula	7.192	12.069
f11	Cocconeis placentula	8.695	14.169
f11	Cocconeis placentula	10.239	17.157
f11	Cocconeis placentula	9.647	15.391
f11	Cocconeis placentula	12.048	21.128
f11	Epithemia turgida	15.101	90.128
f11	Epithemia turgida	16.742	60.42
f11	Epithemia turgida	15.305	91.638
f11	Epithemia turgida	14.409	82.66
f11	Epithemia turgida	16.582	91.123
f11	Epithemia turgida	13.156	76.477
f11	Epithemia turgida	14.579	78.695
f11	Epithemia turgida	14.473	82.452
f11	Epithemia turgida	14.404	86.817
f11	Epithemia turgida	14.464	95.182
f11	Fragilaria capucina	3.269	28.961
f11	Fragilaria capucina	2.95	13.217
f11	Fragilaria capucina	4.803	12.442
f11	Fragilaria capucina	2.977	21.813
f11	Fragilaria capucina	3.728	20.867
f11	Fragilaria capucina	3.493	12.94
f11	Fragilaria capucina	2.872	17.637
f11	Fragilaria capucina	4.486	13.259
f11	Fragilaria capucina	4.268	9.331
f11	Fragilaria capucina	4.268	14.261
f11	Melosira varians	15.576	15.576
f11	Melosira varians	13.727	13.727
f11	Melosira varians	14.252	14.252
f11	Melosira varians	15.363	15.363
f11	Melosira varians	13.48	13.48
f11	Melosira varians	16.129	16.129
f11	Melosira varians	18.651	18.651
f11	Melosira varians	13.216	13.216
f11	Melosira varians	10.56	10.56
f11	Melosira varians	18.213	18.213
f11	Meridion circulare	4.518	38.396
f11	Meridion circulare	4.575	36.293
f11	Meridion circulare	4.84	38.617
f11	Meridion circulare	4.764	54.652
f11	Meridion circulare	5.297	46.282
f11	Meridion circulare	5.633	44.94
f11	Meridion circulare	4.859	28.428
f11	Meridion circulare	4.871	35.928
f11	Meridion circulare	5.015	32.821
f11	Meridion circulare	4.18	35.567
f11	Navicula minima	3.457	7.626
f11	Navicula minima	2.729	8.104
f11	Navicula minima	2.699	6.455
f11	Navicula minima	2.173	7.179
f11	Navicula minima	3.45	8.208
f11	Navicula minima	2.864	6.912
f11	Navicula minima	2.864	9.496
f11	Navicula minima	2.796	7.556
f11	Navicula minima	2.641	7.913
f11	Navicula minima	2.968	6.359
f11	Nitzschia palea	3.073	26.131
f11	Nitzschia palea	2.502	20.412
f11	Nitzschia palea	3.362	24.226
f11	Nitzschia palea	2.733	18.728
f11	Nitzschia palea	2.905	20.211
f11	Nitzschia palea	2.382	17.083
f11	Nitzschia palea	2.924	19.179
f11	Nitzschia palea	2.748	22.395
f11	Nitzschia palea	2.565	19.418
f11	Nitzschia palea	3.467	19.553
f11	Nitzschia paleacea	2.126	20.945
f11	Nitzschia paleacea	2.243	15.683
f11	Nitzschia paleacea	2.575	22.225
f11	Nitzschia paleacea	1.943	16.029
f11	Nitzschia paleacea	2.444	28.614
f11	Other	4.514	7.496
f11	Other	3.29	9.391
f11	Other	5.359	15.608
f11	Other	6.484	25.551
f11	Other	3.01	7.376
f11	Other	9.394	17.309
f11	Other	8.628	51.662
f11	Other	5.271	24.236
f11	Other	9.392	18.036
f11	Other	4.996	31.946
f11	Rhopalodia gibba	7.933	43.538
f11	Rhopalodia gibba	8.265	84.134
f11	Rhopalodia gibba	8.589	52.292
f11	Rhopalodia gibba	9.885	86.726
f11	Rhopalodia gibba	9.124	63.004
f11	Rhopalodia gibba	8.165	69.241
f11	Rhopalodia gibba	8.953	59.666
f11	Rhopalodia gibba	8.866	65.299
f11	Rhopalodia gibba	8.931	73.241
f11	Rhopalodia gibba	9.251	74.003
f11	Synedra ulna	6.348	172.222
f11	Synedra ulna	7.107	139.12
f11	Synedra ulna	5.463	136.583
f11	Synedra ulna	5.288	155.444
f11	Synedra ulna	4.918	142.329
f11	Synedra ulna	5.807	178.639
f11	Synedra ulna	6.194	136.302
f11	Synedra ulna	5.288	154.01
f11	Synedra ulna	6.221	148.006
f11	Synedra ulna	7.038	162.982
g16	Achnanthes lanceolata	6.496846011	19.14749536
g16	Achnanthes lanceolata	4.321057514	9.874211503
g16	Achnanthes lanceolata	3.594248609	8.580705009
g16	Achnanthes lanceolata	5.048423006	14.2174397
g16	Achnanthes lanceolata	3.804730983	9.708348794
g16	Achnanthes lanceolata	5.106029685	14.75575139
g16	Achnanthes lanceolata	5.262430427	11.30037106
g16	Achnanthes lanceolata	5.510575139	13.99619666
g16	Achnanthes lanceolata	4.975139147	14.21261596
g16	Achnanthes lanceolata	4.633766234	9.946660482
g16	Cocconeis placentula	7.930705009	12.81623377
g16	Cocconeis placentula	7.478942486	12.78821892
g16	Cocconeis placentula	8.169387755	14.59090909
g16	Cocconeis placentula	12.72226345	19.30491651
g16	Cocconeis placentula	15.30723562	24.18237477
g16	Cocconeis placentula	15.97115028	23.59953618
g16	Cocconeis placentula	9.47244898	16.36456401
g16	Cocconeis placentula	10.37346939	18.80946197
g16	Cocconeis placentula	7.388589981	13.02523191
g16	Cocconeis placentula	8.477643785	14.26307978
g16	Diatoma mesodon	7.796103896	21.18320965
g16	Diatoma mesodon	7.697217069	14.05278293
g16	Diatoma mesodon	7.925788497	12.79007421
g16	Diatoma mesodon	6.434601113	14.61651206
g16	Diatoma mesodon	7.49554731	14.51400742
g16	Diatoma mesodon	8.487476809	15.75974026
g16	Diatoma mesodon	7.075788497	14.69174397
g16	Diatoma mesodon	6.864749536	17.52884972
g16	Diatoma mesodon	8.135343228	15.24211503
g16	Diatoma mesodon	9.283858998	23.5054731
g16	Epithemia turgida	14.40565863	58.2906308
g16	Fragilaria capucina	2.938033395	26.83153989
g16	Fragilaria capucina	3.821428571	27.41641929
g16	Fragilaria capucina	4.655102041	16.49109462
g16	Fragilaria capucina	2.611038961	16.80092764
g16	Fragilaria capucina	3.858627087	16.56558442
g16	Fragilaria capucina	2.864842301	24.78701299
g16	Fragilaria capucina	3.704916512	16.39675325
g16	Fragilaria capucina	4.344897959	18.95315399
g16	Fragilaria capucina	3.810204082	17.32977737
g16	Fragilaria capucina	3.583116883	21.08877551
g16	Fragilaria construens	4.232931354	9.862523191
g16	Fragilaria construens	5.76038961	9.65148423
g16	Fragilaria construens	4.230705009	7.571428571
g16	Fragilaria construens	4.549257885	12.3432282
g16	Fragilaria construens	5.085157699	9.250927644
g16	Fragilaria construens	4.49619666	9.810667904
g16	Fragilaria construens	4.884508349	7.349072356
g16	Fragilaria construens	4.406586271	7.933487941
g16	Fragilaria construens	4.750278293	9.998330241
g16	Fragilaria construens	5.324397032	9.405380334
g16	Fragilaria pinnata	3.442300557	5.428849722
g16	Fragilaria pinnata	4.517903525	4.702690167
g16	Fragilaria pinnata	3.642393321	4.722820037
g16	Fragilaria pinnata	3.858627087	5.642300557
g16	Fragilaria pinnata	3.747773655	5.726252319
g16	Fragilaria pinnata	3.711595547	8.357977737
g16	Fragilaria pinnata	3.376716141	6.919666048
g16	Fragilaria pinnata	3.083673469	6.028478664
g16	Gomphonema clevei	6.233858998	38.28423006
g16	Gomphonema clevei	5.649443414	28.45
g16	Gomphonema clevei	6.254359926	29.35380334
g16	Gomphonema parvulum	6.265584416	19.63849722
g16	Gomphonema parvulum	5.658627087	16.82133581
g16	Gomphonema type D	3.789146568	10.42671614
g16	Gomphonema type D	3.423747681	13.06660482
g16	Gomphonema type D	3.652411874	11.53302412
g16	Gomphonema type D	3.368367347	10.13218924
g16	Gomphonema type D	3.505751391	9.866419295
g16	Gomphonema type D	3.81038961	9.562987013
g16	Gomphonema type D	3.625231911	11.72922078
g16	Meridion circulare	5.231818182	17.27717996
g16	Meridion circulare	4.256029685	42.32346939
g16	Meridion circulare	5.081725417	18.76317254
g16	Meridion circulare	4.271150278	29.9744898
g16	Meridion circulare	4.749165121	36.27374768
g16	Meridion circulare	5.44471243	32.8528757
g16	Meridion circulare	4.812987013	32.31734694
g16	Meridion circulare	4.712801484	38.66048237
g16	Meridion circulare	5.685899814	31.71456401
g16	Meridion circulare	4.395269017	36.86753247
g16	Navicula minima	2.816697588	5.784972171
g16	Navicula minima	2.80445269	5.665491651
g16	Navicula minima	2.905473098	8.260760668
g16	Navicula minima	2.961410019	6.998051948
g16	Navicula minima	2.469109462	6.889332096
g16	Navicula minima	2.790445269	6.49851577
g16	Navicula minima	2.667903525	8.315769944
g16	Navicula minima	2.847495362	7.693413729
g16	Navicula minima	2.430055659	6.981725417
g16	Navicula placentula	4.972170686	18.32254174
g16	Navicula placentula	5.544990724	23.01641929
g16	Navicula placentula	5.274489796	19.84573284
g16	Navicula placentula	5.695732839	23.62050093
g16	Navicula placentula	5.281910946	25.49860853
g16	Navicula placentula	5.31270872	22.97133581
g16	Navicula placentula	5.262059369	16.98868275
g16	Navicula placentula	6.49619666	26.62486085
g16	Nitzschia dissipata	3.612430427	24.61975881
g16	Nitzschia dissipata	3.970500928	18.11280148
g16	Nitzschia dissipata	3.401948052	22.63988868
g16	Nitzschia dissipata	3.655658627	21.26085343
g16	Nitzschia dissipata	3.477087199	23.61465677
g16	Nitzschia dissipata	3.639795918	23.36011132
g16	Nitzschia inconspicua	2.599072356	9.107977737
g16	Nitzschia inconspicua	2.838033395	10.29730983
g16	Nitzschia inconspicua	2.449072356	8.01270872
g16	Nitzschia inconspicua	2.013450835	6.026716141
g16	Nitzschia inconspicua	2.704545455	8.042764378
g16	Nitzschia inconspicua	2.243692022	8.454267161
g16	Nitzschia palea	2.335714286	23.02430427
g16	Nitzschia palea	2.289053803	19.55584416
g16	Nitzschia palea	2.365027829	22.03543599
g16	Nitzschia palea	2.132467532	20.72207792
g16	Nitzschia palea	2.327922078	18.44953618
g16	Nitzschia palea	2.538589981	20.60120594
g16	Nitzschia palea	2.199165121	19.51586271
g16	Nitzschia palea	2.059461967	17.06549165
g16	Nitzschia palea	2.315862709	20.29656772
g16	Nitzschia paleacea	2.24174397	29.29823748
g16	Nitzschia paleacea	2.796846011	37.48654917
g16	Nitzschia paleacea	2.103153989	22.87597403
g16	Nitzschia paleacea	2.677365492	27.95148423
g16	Nitzschia paleacea	1.998237477	22.932282
g16	Nitzschia paleacea	2.034508349	30.23163265
g16	Nitzschia paleacea	2.341280148	21.28692022
g16	Nitzschia paleacea	2.579128015	39.82792208
g16	Other	2.72987013	14.33738404
g16	Other	3.828756957	12.16604824
g16	Other	7.982282004	22.3690167
g16	Other	4.153710575	14.47866419
g16	Other	2.489888683	9.475695733
g16	Other	7.178942486	20.29248609
g16	Other	7.641651206	49.49350649
g16	Other	8.463914657	36.01957328
g16	Other	4.855751391	47.18506494
g16	Other	9.425510204	41.63543599
g16	Rhopalodia gibba	7.579499072	61.37717996
g16	Rhopalodia gibba	9.675974026	41.03877551
g16	Rhopalodia gibba	8.449165121	53.58988868
g16	Rhopalodia gibba	9.228107607	67.47588126
g16	Rhopalodia gibba	9.179499072	57.55612245
g16	Rhopalodia gibba	8.381725417	68.94508349
g16	Rhopalodia gibba	7.626994434	54.87949907
g16	Rhopalodia gibba	8.632560297	39.16372913
g16	Rhopalodia gibba	7.513358071	55.86391466
g16	Synedra ulna	7.550556586	187.9051484
g16	Synedra ulna	6.160946197	180.8483302
g16	Synedra ulna	5.883116883	139.8406772
g16	Synedra ulna	6.184369202	167.2288961
g16	Synedra ulna	5.033627087	95.59137291
g16	Synedra ulna	6.090909091	182.8819573
g16	Synedra ulna	6.140074212	214.9717069
g16	Synedra ulna	6.641001855	197.5783859
g16	Synedra ulna	5.715398887	74.99972171
g16	Synedra ulna	6.374536178	214.187384
h12	Achnanthes lanceolata	4.683487941	11.33469388
h12	Achnanthes lanceolata	5.074953618	13.11660482
h12	Achnanthes lanceolata	5.251669759	14.57940631
h12	Achnanthes lanceolata	4.986920223	13.98070501
h12	Achnanthes lanceolata	4.331168831	9.775510204
h12	Achnanthes lanceolata	4.400185529	12.5296846
h12	Achnanthes lanceolata	4.271150278	10.00009276
h12	Achnanthes lanceolata	4.863265306	11.51957328
h12	Achnanthes lanceolata	4.462337662	13.71688312
h12	Achnanthes lanceolata	4.788868275	13.31966605
h12	Cymbella sinuata	3.897217069	14.39044527
h12	Cymbella sinuata	5.293970315	15.41762523
h12	Cymbella sinuata	4.357142857	14.32884972
h12	Cymbella sinuata	4.497124304	14.75343228
h12	Cymbella sinuata	4.383395176	16.15371058
h12	Cymbella sinuata	3.761781076	14.32727273
h12	Cymbella sinuata	5.49257885	17.7974026
h12	Cymbella sinuata	4.350185529	13.03172542
h12	Cymbella sinuata	4.330797774	15.49239332
h12	Cymbella sinuata	4.709833024	15.65398887
h12	Fragilaria capucina	2.612244898	18.24230056
h12	Fragilaria capucina	4.194990724	20.18877551
h12	Fragilaria capucina	2.704545455	20.71641929
h12	Fragilaria capucina	3.258627087	16.22717996
h12	Fragilaria capucina	3.245454545	15.64638219
h12	Fragilaria capucina	2.880148423	21.46549165
h12	Fragilaria capucina	3.410946197	22.82309833
h12	Fragilaria capucina	3.897217069	19.78061224
h12	Fragilaria capucina	4.531261596	25.78682746
h12	Fragilaria capucina	2.863729128	19.85463822
h12	Fragilaria pinnata	3.858348794	5.288404453
h12	Fragilaria pinnata	5.290816327	11.7825603
h12	Fragilaria pinnata	3.91038961	8.664935065
h12	Frustulia vulgaris	11.28525046	50.85046382
h12	Frustulia vulgaris	9.058627087	47.42940631
h12	Frustulia vulgaris	10.63358071	49.72207792
h12	Frustulia vulgaris	9.478293135	45.78089054
h12	Frustulia vulgaris	9.478293135	47.01057514
h12	Frustulia vulgaris	9.449257885	48.15640074
h12	Frustulia vulgaris	11.37189239	51.56762523
h12	Frustulia vulgaris	9.121150278	51.44805195
h12	Frustulia vulgaris	10.88942486	51.25769944
h12	Frustulia vulgaris	11.38246753	53.00575139
h12	Gomphonema parvulum	18.33831169	5.085157699
h12	Gomphonema parvulum	20.42430427	5.534879406
h12	Gomphonema parvulum	32.27820037	7.970779221
h12	Gomphonema parvulum	18.25575139	5.093692022
h12	Gomphonema parvulum	19.80296846	5.31270872
h12	Gomphonema parvulum	22.13413729	6.064564007
h12	Gomphonema parvulum	23.66641929	6.006400742
h12	Gomphonema type D	4.227087199	13.3041744
h12	Gomphonema type D	4.219480519	11.99638219
h12	Gomphonema type D	4.075324675	10.66187384
h12	Gomphonema type D	4.399257885	12.60500928
h12	Gomphonema type D	4.316326531	12.17476809
h12	Gomphonema type D	4.005009276	12.35194805
h12	Gomphonema type D	4.589703154	11.02764378
h12	Gomphonema type D	4.014656772	11.84267161
h12	Gomphonema type D	3.970500928	10.46428571
h12	Gomphonema type D	3.905380334	12.48738404
h12	Melosira varians	11.78218924	11.78218924
h12	Melosira varians	3.900556586	3.900556586
h12	Melosira varians	8.472727273	8.472727273
h12	Melosira varians	5.194990724	5.194990724
h12	Melosira varians	7.794434137	7.794434137
h12	Meridion circulare	3.988868275	23.19183673
h12	Meridion circulare	4.08580705	11.55649351
h12	Meridion circulare	4.330797774	30.76400742
h12	Meridion circulare	3.706493506	32.86159555
h12	Meridion circulare	5.002782931	27.97949907
h12	Meridion circulare	4.157792208	50.7
h12	Meridion circulare	5.388497217	14.65816327
h12	Meridion circulare	3.412059369	24.1393321
h12	Meridion circulare	4.647680891	37.12903525
h12	Meridion circulare	5.467439703	39.53497217
h12	Navicula atomus	4.734137291	9.543877551
h12	Navicula atomus	4.838033395	8.27309833
h12	Navicula atomus	3.842207792	9.276437848
h12	Navicula atomus	4.825324675	10.03766234
h12	Navicula atomus	4.739146568	9.468367347
h12	Navicula atomus	4.462337662	8.919387755
h12	Navicula atomus	4.961781076	9.889332096
h12	Navicula atomus	3.931261596	7.363543599
h12	Navicula atomus	4.608441558	9.146103896
h12	Navicula atomus	4.81038961	8.400185529
h12	Navicula minima	3.118274583	8.94109462
h12	Navicula minima	3.258627087	10.47050093
h12	Navicula minima	3.028756957	6.640909091
h12	Navicula minima	3.166233766	7.97987013
h12	Navicula minima	2.782931354	7.190816327
h12	Navicula minima	2.93283859	8.301669759
h12	Navicula minima	3.711688312	8.627087199
h12	Navicula minima	3.236178108	6.637662338
h12	Navicula minima	3.824768089	6.322263451
h12	Navicula minima	3.028756957	6.977087199
h12	Navicula placentula	5.856679035	21.17486085
h12	Navicula placentula	6.375510204	25.11641929
h12	Navicula placentula	6.195454545	25.1906308
h12	Navicula placentula	5.331447124	22.82829314
h12	Navicula placentula	6.06567718	24.87773655
h12	Navicula placentula	5.900742115	25.07439703
h12	Navicula placentula	5.969480519	25.20482375
h12	Navicula placentula	6.040352505	25.58970315
h12	Navicula placentula	5.986734694	22.12115028
h12	Navicula placentula	5.536363636	20.68163265
h12	Navicula tripunctata	10.56048237	46.88302412
h12	Navicula tripunctata	9.797959184	43.47588126
h12	Navicula tripunctata	10.31651206	45.96205937
h12	Navicula tripunctata	9.550649351	41.90241187
h12	Navicula tripunctata	9.901020408	70.76725417
h12	Navicula tripunctata	10.02541744	76.2757885
h12	Navicula tripunctata	10.0203154	48.26029685
h12	Navicula tripunctata	8.819944341	34.82059369
h12	Navicula tripunctata	9.322727273	41.96150278
h12	Navicula tripunctata	8.907328386	43.93589981
h12	Nitzschia dissipata	4.09471243	25.27857143
h12	Nitzschia dissipata	3.959833024	40.02912801
h12	Nitzschia dissipata	2.881632653	19.9296846
h12	Nitzschia dissipata	3.712894249	26.57940631
h12	Nitzschia dissipata	2.919109462	35.50491651
h12	Nitzschia dissipata	4.357142857	33.20519481
h12	Nitzschia dissipata	3.191929499	13.14220779
h12	Nitzschia dissipata	3.852133581	35.53423006
h12	Nitzschia dissipata	3.028756957	10.36474954
h12	Nitzschia dissipata	4.02755102	21.69415584
h12	Nitzschia fonticola	2.348608534	16.1380334
h12	Nitzschia fonticola	3.442300557	24.38998145
h12	Nitzschia fonticola	2.939981447	10.5606679
h12	Nitzschia fonticola	2.800092764	18.01159555
h12	Nitzschia fonticola	2.969944341	24.14016698
h12	Nitzschia fonticola	3.794155844	35.25584416
h12	Nitzschia fonticola	2.677365492	19.86846011
h12	Nitzschia palea	3.639795918	37.35333952
h12	Nitzschia palea	3.485250464	43.45454545
h12	Nitzschia palea	2.074304267	23.49795918
h12	Nitzschia palea	3.766975881	44.55640074
h12	Nitzschia palea	2.489146568	20.48033395
h12	Nitzschia palea	3.451020408	25.78868275
h12	Nitzschia palea	2.506400742	20.14415584
h12	Nitzschia palea	2.549814471	34.71168831
h12	Nitzschia palea	3.12903525	31.63116883
h12	Nitzschia palea	2.64406308	17.51363636
h12	Nitzschia paleacea	1.848330241	22.44536178
h12	Nitzschia paleacea	2.547217069	19.92875696
h12	Nitzschia paleacea	2.427922078	31.55092764
h12	Nitzschia paleacea	2.074304267	23.10482375
h12	Nitzschia paleacea	1.760111317	23.59294991
h12	Nitzschia paleacea	2.939981447	39.9880334
h12	Nitzschia paleacea	2.884786642	28.21447124
h12	Nitzschia paleacea	2.76567718	36.01382189
h12	Nitzschia paleacea	1.442393321	21.85640074
h12	Nitzschia paleacea	1.718274583	23.53051948
h12	Other	5.44471243	16.88441558
h12	Other	2.393970315	10.63274583
h12	Other	5.202226345	22.86243043
h12	Other	4.495918367	26.01539889
h12	Other	4.653061224	20.11178108
h12	Other	9.3716141	39.54721707
h12	Other	2.430055659	10.40760668
h12	Other	2.165584416	9.561966605
h12	Other	2.69174397	9.299165121
h12	Other	4.804081633	17.19545455
h12	Rhopalodia gibba	9.03580705	67.99795918
h12	Rhopalodia gibba	9.507328386	68.17875696
h12	Rhopalodia gibba	7.787755102	68.09814471
h12	Rhopalodia gibba	8.751391466	82.45371058
h12	Rhopalodia gibba	9.005797774	101.187616
h12	Rhopalodia gibba	8.957792208	77.09067718
h12	Rhopalodia gibba	9.460111317	101.0994898
h12	Rhopalodia gibba	9.880333952	58.19897959
h12	Rhopalodia gibba	10.10992579	69.55125232
h12	Rhopalodia gibba	10.06725417	64.52597403
h12	Synedra ulna	5.685296846	111.6651206
h12	Synedra ulna	6.215213358	120.7520872
i9	Achnanthes lanceolata	5.783	16.436
i9	Achnanthes lanceolata	4.946	12.864
i9	Achnanthes lanceolata	4.191	9.304
i9	Achnanthes lanceolata	5.392	17.076
i9	Achnanthes lanceolata	4.832	12.203
i9	Achnanthes lanceolata	6.487	18.281
i9	Achnanthes lanceolata	5.173	12.567
i9	Achnanthes lanceolata	5.314	14.725
i9	Achnanthes lanceolata	4.686	9.468
i9	Achnanthes lanceolata	5.101	17.271
i9	Amphora pediculus	2.314	11.528
i9	Amphora pediculus	2.128	8.506
i9	Amphora pediculus	1.995	12.01
i9	Amphora pediculus	2.054	11.174
i9	Amphora pediculus	2.369	11.831
i9	Amphora pediculus	2.647	8.617
i9	Amphora pediculus	2.294	11.714
i9	Amphora pediculus	2.477	10.837
i9	Amphora pediculus	2.427	10.354
i9	Amphora pediculus	2.324	11.361
i9	Cocconeis placentula	7.405	11.633
i9	Cocconeis placentula	7.776	13.258
i9	Cocconeis placentula	7.795	11.339
i9	Cocconeis placentula	7.264	12.158
i9	Cocconeis placentula	9.286	14.874
i9	Cocconeis placentula	6.61	11.949
i9	Cocconeis placentula	9.948	15.943
i9	Cocconeis placentula	6.71	10.247
i9	Cocconeis placentula	9.239	16.375
i9	Cocconeis placentula	8.708	14.324
i9	Diatoma mesodon	7.204	15.182
i9	Diatoma mesodon	6.212	14.385
i9	Diatoma mesodon	7.754	15.111
i9	Diatoma mesodon	7.03	14.04
i9	Diatoma mesodon	7.764	17.301
i9	Diatoma mesodon	6.961	12.552
i9	Diatoma mesodon	6.95	15.664
i9	Diatoma mesodon	7.478	17.073
i9	Diatoma mesodon	6.417	12.907
i9	Diatoma mesodon	8.245	12.569
i9	Epithemia sorex	8.464	34.079
i9	Epithemia sorex	8.665	30.537
i9	Epithemia sorex	8.111	25.233
i9	Epithemia sorex	9.331	36.081
i9	Epithemia sorex	7.584	22.82
i9	Epithemia sorex	8.855	32.594
i9	Epithemia sorex	9.48	32.019
i9	Epithemia sorex	8.642	33.258
i9	Epithemia sorex	9.02	35.208
i9	Epithemia sorex	7.673	31.27
i9	Epithemia turgida	18.417	73.728
i9	Epithemia turgida	17.153	71.142
i9	Epithemia turgida	18.974	73.021
i9	Epithemia turgida	21.05	97.89
i9	Epithemia turgida	18.297	79.011
i9	Epithemia turgida	17.558	68.67
i9	Epithemia turgida	18.127	82.248
i9	Epithemia turgida	17.967	73.162
i9	Epithemia turgida	18.137	67.656
i9	Epithemia turgida	18.223	71.641
i9	Fragilaria arcus	5.499	46.67
i9	Fragilaria arcus	5.706	62.968
i9	Fragilaria arcus	5.116	74.838
i9	Fragilaria arcus	5.823	100.773
i9	Fragilaria arcus	5.538	68.002
i9	Fragilaria arcus	4.943	72.286
i9	Fragilaria arcus	5.288	58.847
i9	Fragilaria arcus	5.516	106.479
i9	Fragilaria arcus	5.078	64.518
i9	Fragilaria arcus	5.735	55.656
i9	Fragilaria capucina	5.164	12.165
i9	Fragilaria capucina	2.754	26.502
i9	Fragilaria capucina	4.562	13.003
i9	Fragilaria capucina	3.313	14.581
i9	Fragilaria capucina	4.438	11.546
i9	Fragilaria capucina	4.455	9.852
i9	Fragilaria capucina	4.441	8.369
i9	Fragilaria capucina	5.015	13.113
i9	Fragilaria capucina	2.501	22.328
i9	Fragilaria capucina	2.639	21.404
i9	Gomphonema clevei	7.873	59.636
i9	Gomphonema clevei	6.816	46.855
i9	Gomphonema clevei	6.006	36.173
i9	Gomphonema clevei	5.592	32.417
i9	Gomphonema clevei	5.931	42.721
i9	Gomphonema clevei	6.204	39.178
i9	Gomphonema clevei	5.143	30.089
i9	Gomphonema clevei	6.783	47.054
i9	Gomphonema clevei	6.454	37.065
i9	Gomphonema clevei	7.013	57.348
i9	Gomphonema type D	3.32	10.445
i9	Gomphonema type D	4.227	10.949
i9	Gomphonema type D	3.833	10.474
i9	Gomphonema type D	3.385	10.126
i9	Gomphonema type D	3.516	9.4
i9	Gomphonema type D	4.094	11.064
i9	Gomphonema type D	3.88	10.555
i9	Gomphonema type D	3.88	11.836
i9	Gomphonema type D	3.202	9.937
i9	Gomphonema type D	3.676	9.901
i9	Melosira varians	18.046	18.046
i9	Melosira varians	12.757	12.757
i9	Melosira varians	12.545	12.545
i9	Melosira varians	11.261	11.261
i9	Melosira varians	10.55	10.55
i9	Melosira varians	12.873	12.873
i9	Melosira varians	12.537	12.537
i9	Melosira varians	17.508	17.508
i9	Melosira varians	11.805	11.805
i9	Melosira varians	16.344	16.344
i9	Nitzschia paleacea	2.903	12.498
i9	Nitzschia paleacea	2.733	14.192
i9	Nitzschia paleacea	2.992	11.529
i9	Nitzschia paleacea	2.173	20.242
i9	Nitzschia paleacea	2.616	12.058
i9	Nitzschia paleacea	2.828	12.96
i9	Nitzschia paleacea	2.761	12.214
i9	Nitzschia paleacea	2.031	22.93
i9	Nitzschia paleacea	2.303	13.608
i9	Nitzschia paleacea	2.864	13.703
i9	Other	3.154	6.445
i9	Other	2.474	7.154
i9	Other	3.218	10.149
i9	Other	2.713	12.172
i9	Other	3.756	8.919
i9	Other	2.869	9.113
i9	Other	2.847	14.033
i9	Other	5.354	17.812
i9	Other	7.137	18.287
i9	Other	4.097	18.03
i9	Rhoicosphenia abbreviata	4.977	26.953
i9	Rhoicosphenia abbreviata	5.725	24.85
i9	Rhoicosphenia abbreviata	4.897	24.796
i9	Rhoicosphenia abbreviata	4.101	20.879
i9	Rhoicosphenia abbreviata	3.968	25.099
i9	Rhoicosphenia abbreviata	5.055	25.764
i9	Rhoicosphenia abbreviata	5.034	19.394
i9	Rhoicosphenia abbreviata	5.115	32.22
i9	Rhoicosphenia abbreviata	4.529	21.742
i9	Rhoicosphenia abbreviata	5.091	32.361
i9	Synedra ulna	7.481	97.209
i9	Synedra ulna	8.15	144.783
i9	Synedra ulna	7.465	151.013
i9	Synedra ulna	7.191	133.775
i9	Synedra ulna	8.173	97.983
i9	Synedra ulna	7.736	144.079
i9	Synedra ulna	6.85	119.806
i9	Synedra ulna	7.042	140.818
i9	Synedra ulna	6.885	222.193
i9	Synedra ulna	6.829	254.331
j6	Achnanthes lanceolata	4.137105751	7.820871985
j6	Achnanthes lanceolata	4.762337662	11.32337662
j6	Achnanthes lanceolata	4.964842301	11.34294991
j6	Achnanthes lanceolata	4.360946197	10.30111317
j6	Achnanthes lanceolata	4.780983302	10.92198516
j6	Achnanthes lanceolata	4.782745826	12.57235622
j6	Achnanthes lanceolata	4.389703154	10.53042672
j6	Amphora inariensis	2.933487941	11.65361781
j6	Amphora inariensis	2.229777365	10.21011132
j6	Amphora inariensis	3.065769944	12.8025974
j6	Amphora inariensis	2.29109462	11.95037106
j6	Amphora inariensis	1.543877551	8.977087199
j6	Amphora inariensis	2.413636364	12.02717996
j6	Amphora inariensis	2.354916512	11.53562152
j6	Cocconeis pediculus	12.15463822	15.6067718
j6	Cocconeis pediculus	13.05983302	15.76326531
j6	Cocconeis pediculus	10.62040816	13.1609462
j6	Cocconeis pediculus	12.28562152	16.57476809
j6	Cocconeis pediculus	12.37384045	16.93821892
j6	Cocconeis pediculus	12.55825603	17.92430427
j6	Cocconeis pediculus	12.76846011	16.35695733
j6	Cocconeis pediculus	14.24174397	16.09100186
j6	Cocconeis pediculus	12.66827458	16.55222635
j6	Cocconeis pediculus	8.970593692	12.6312616
j6	Cocconeis placentula	8.707606679	15.87059369
j6	Cocconeis placentula	7.310296846	12.62115028
j6	Cocconeis placentula	7.396660482	11.29879406
j6	Cocconeis placentula	13.14118738	8.034137291
j6	Cocconeis placentula	9.226716141	15.48274583
j6	Cocconeis placentula	7.396660482	12.37504638
j6	Cocconeis placentula	9.272356215	16.47077922
j6	Cocconeis placentula	7.274675325	10.6757885
j6	Cocconeis placentula	8.465120594	14.17699443
j6	Cocconeis placentula	12.67653061	21.33033395
j6	Epithemia turgida	18.51762523	80.20445269
j6	Epithemia turgida	17.05454545	85.17207792
j6	Epithemia turgida	18.27059369	73.71864564
j6	Epithemia turgida	9.739795918	55.54100186
j6	Epithemia turgida	16.8596475	83.88404453
j6	Epithemia turgida	16.29378479	57.96011132
j6	Epithemia turgida	18.91753247	71.73923933
j6	Epithemia turgida	17.67300557	75.04953618
j6	Epithemia turgida	17.19925788	75.5541744
j6	Epithemia turgida	17.81948052	77.19888683
j6	Fragilaria capucina	4.409925788	14.90250464
j6	Fragilaria capucina	4.038311688	18.47987013
j6	Fragilaria capucina	3.824768089	18.63756957
j6	Fragilaria capucina	3.864100186	20.99907236
j6	Fragilaria capucina	3.92606679	19.94090909
j6	Fragilaria capucina	3.797217069	19.40037106
j6	Fragilaria capucina	3.589424861	19.8203154
j6	Fragilaria capucina	4.276252319	20.79294991
j6	Fragilaria capucina	4.418738404	13.166141
j6	Fragilaria capucina	3.816326531	13.77272727
j6	Gomphonema clevei	6.711131725	39.98562152
j6	Gomphonema clevei	7.236178108	38.08812616
j6	Gomphonema clevei	6.08580705	30.70630798
j6	Gomphonema clevei	6.389332096	33.80408163
j6	Gomphonema clevei	6.53580705	32.82142857
j6	Gomphonema clevei	5.646382189	33.47337662
j6	Gomphonema clevei	5.621985158	28.40500928
j6	Gomphonema clevei	5.340166976	38.17040816
j6	Gomphonema clevei	6.02393321	36.89461967
j6	Gomphonema clevei	5.485621521	33.64842301
j6	Gomphonema parvulum	4.175695733	13.23812616
j6	Gomphonema type D	3.573005566	10.76317254
j6	Gomphonema type D	3.864100186	11.69944341
j6	Gomphonema type D	3.55528757	10.33441558
j6	Gomphonema type D	4.306864564	11.49359926
j6	Gomphonema type D	3.852690167	8.936641929
j6	Gomphonema type D	3.626437848	11.11085343
j6	Gomphonema type D	3.856679035	11.20788497
j6	Gomphonema type D	3.652411874	10.21753247
j6	Gomphonema type D	4.185714286	9.285899814
j6	Gomphonema type D	3.300927644	10.0474026
j6	Navicula minima	2.959461967	7.956400742
j6	Navicula minima	2.800092764	8.578107607
j6	Navicula minima	2.769109462	6.838033395
j6	Navicula minima	2.899536178	10.10844156
j6	Navicula minima	3.181818182	9.1716141
j6	Navicula minima	3.107606679	7.328942486
j6	Nitzschia palea	2.696382189	19.22272727
j6	Nitzschia palea	2.523469388	20.05166976
j6	Nitzschia palea	2.950371058	18.73033395
j6	Nitzschia palea	2.492949907	23.65250464
j6	Nitzschia palea	2.462059369	15.18664193
j6	Nitzschia palea	2.300649351	20.79248609
j6	Nitzschia palea	2.524304267	19.29434137
j6	Nitzschia palea	2.701298701	16.22884972
j6	Nitzschia palea	2.496011132	24.67894249
j6	Nitzschia palea	2.430055659	20.45667904
j6	Other	7.425788497	66.03209647
j6	Other	10.70296846	65.84489796
j6	Other	9.150974026	179.5630798
j6	Other	8.490723562	141.1621058
j6	Other	4.700092764	4.947773655
j6	Other	4.521335807	12.70324675
j6	Other	5.571335807	21.60111317
j6	Other	4.474118738	15.82115028
j6	Other	4.267625232	19.27959184
j6	Other	4.20528757	14.09545455
k5	Achnanthes grana	4.514	11.545
k5	Achnanthes lanceolata	4.735	14.399
k5	Achnanthes lanceolata	5.032	16.667
k5	Achnanthes lanceolata	5.441	12.888
k5	Achnanthes lanceolata	5.708	12.99
k5	Achnanthes lanceolata	4.745	11.118
k5	Achnanthes lanceolata	5.239	14.641
k5	Achnanthes lanceolata	6.019	21.345
k5	Achnanthes lanceolata	4.575	10.005
k5	Achnanthes lanceolata	5.196	14.169
k5	Achnanthes lanceolata	5.097	14.232
k5	Amphora inariensis	2.309	8.382
k5	Amphora inariensis	2.754	11.018
k5	Amphora inariensis	2.126	8.665
k5	Amphora inariensis	2.451	11.607
k5	Amphora inariensis	2.663	12.107
k5	Amphora inariensis	2.173	8.283
k5	Amphora inariensis	2.393	10.351
k5	Amphora inariensis	3.172	10.418
k5	Amphora inariensis	2.876	6.669
k5	Amphora inariensis	2.076	9.153
k5	Amphora pediculus	2.905	9.241
k5	Amphora pediculus	2.046	9.415
k5	Amphora pediculus	2.817	9.077
k5	Amphora pediculus	3.06	9.96
k5	Amphora pediculus	2.732	8.411
k5	Amphora pediculus	2.821	11.085
k5	Amphora pediculus	2.488	9.506
k5	Amphora pediculus	2.403	8.302
k5	Amphora pediculus	2.581	10.307
k5	Amphora pediculus	2.733	9.593
k5	Cocconeis pediculus	10.154	14.145
k5	Cocconeis pediculus	13.901	16.016
k5	Cocconeis pediculus	13.151	17.837
k5	Cocconeis pediculus	16.5	21.718
k5	Cocconeis pediculus	12.442	16.02
k5	Cocconeis pediculus	12.947	17.21
k5	Cocconeis pediculus	14.279	20.895
k5	Cocconeis pediculus	11.992	17.873
k5	Cocconeis pediculus	12.976	16.967
k5	Cocconeis pediculus	13.772	18.88
k5	Cocconeis placentula	7.378	11.541
k5	Cocconeis placentula	11.853	22.664
k5	Cocconeis placentula	6.986	12.969
k5	Cocconeis placentula	8.872	15.69
k5	Cocconeis placentula	6.71	10.736
k5	Cocconeis placentula	10.113	17.746
k5	Cocconeis placentula	6.529	10.907
k5	Cocconeis placentula	6.93	10.514
k5	Cocconeis placentula	8.475	14.449
k5	Cocconeis placentula	6.622	10.183
k5	Cymbella sinuata	5.905	20.505
k5	Cymbella sinuata	5.895	18.124
k5	Cymbella sinuata	5.251	15.569
k5	Cymbella sinuata	5.735	18.104
k5	Cymbella sinuata	5.124	22.272
k5	Cymbella sinuata	5.492	12.51
k5	Cymbella sinuata	5.487	21.082
k5	Cymbella sinuata	5.807	21.906
k5	Cymbella sinuata	4.769	19.986
k5	Cymbella sinuata	5.735	21.975
k5	Epithemia sorex	9.445	33.738
k5	Epithemia sorex	9.966	35.737
k5	Epithemia sorex	9.549	29.789
k5	Epithemia sorex	9.549	28.647
k5	Epithemia sorex	8.384	26.112
k5	Epithemia sorex	7.682	32.205
k5	Epithemia sorex	9.404	32.66
k5	Epithemia sorex	9.396	30.603
k5	Fragilaria capucina	3.779	17.042
k5	Fragilaria capucina	3.905	13.233
k5	Fragilaria capucina	3.62	12.78
k5	Fragilaria capucina	4.227	17.256
k5	Fragilaria capucina	3.784	13.914
k5	Fragilaria capucina	3.704	14.455
k5	Fragilaria capucina	4.173	24.128
k5	Fragilaria capucina	4.319	23.844
k5	Fragilaria capucina	4.171	14.546
k5	Fragilaria capucina	3.38	17.494
k5	Fragilaria pinnata	3.525	6.098
k5	Fragilaria pinnata	2.864	5.051
k5	Fragilaria pinnata	3.659	8.005
k5	Fragilaria pinnata	3.071	5.664
k5	Fragilaria pinnata	2.917	4.994
k5	Fragilaria pinnata	2.629	4.461
k5	Fragilaria pinnata	4.638	8.578
k5	Fragilaria pinnata	3.128	5.261
k5	Fragilaria pinnata	3.426	6.776
k5	Fragilaria pinnata	3.699	8.053
k5	Gomphonema parvulum	3.833	12.592
k5	Gomphonema parvulum	3.302	10.401
k5	Gomphonema parvulum	3.65	9.924
k5	Gomphonema parvulum	3.951	13.062
k5	Gomphonema parvulum	4.036	21.212
k5	Gomphonema parvulum	3.924	11.759
k5	Gomphonema parvulum	3.96	9.508
k5	Gomphonema parvulum	5.052	19.402
k5	Melosira varians	16.364	16.364
k5	Melosira varians	11.898	11.898
k5	Melosira varians	8.468	8.468
k5	Melosira varians	17.364	17.364
k5	Melosira varians	11.616	11.616
k5	Melosira varians	26.218	26.218
k5	Melosira varians	8.516	8.516
k5	Melosira varians	8.27	8.27
k5	Melosira varians	14.428	14.428
k5	Melosira varians	13.079	13.079
k5	Navicula minima	2.782	6.202
k5	Navicula minima	3.441	6.865
k5	Navicula minima	3.436	8.624
k5	Navicula minima	2.807	8.588
k5	Navicula minima	2.909	5.918
k5	Navicula minima	2.243	5.918
k5	Navicula minima	2.589	5.217
k5	Navicula minima	2.729	7.14
k5	Navicula minima	2.991	8.539
k5	Navicula minima	3.255	7.584
k5	Nitzschia paleacea	2.732	26.816
k5	Nitzschia paleacea	2.128	17.492
k5	Nitzschia paleacea	2.557	36.217
k5	Nitzschia paleacea	2.382	22.898
k5	Nitzschia paleacea	2.052	16.568
k5	Nitzschia paleacea	2.199	21.29
k5	Nitzschia paleacea	2.323	23.147
k5	Nitzschia paleacea	2.314	25.543
k5	Nitzschia paleacea	1.943	27.537
k5	Nitzschia paleacea	2.215	14.737
k5	Other	10.724	34.079
k5	Other	6.122	6.122
k5	Other	4.606	39.708
k5	Other	4.789	20.132
k5	Other	15.539	57.723
k5	Other	4.548	17.231
k5	Other	14.169	56.967
k5	Other	5.196	5.196
k5	Other	4.617	17.832
k5	Other	11.11	126.308
k5	Rhoicosphenia abbreviata	4.368	22.379
k5	Rhoicosphenia abbreviata	3.868	25.009
k5	Rhoicosphenia abbreviata	3.994	23.134
k5	Rhoicosphenia abbreviata	4.693	34.967
k5	Rhoicosphenia abbreviata	3.486	13.531
k5	Rhoicosphenia abbreviata	4.082	23.151
k5	Rhoicosphenia abbreviata	3.734	20.131
k5	Rhoicosphenia abbreviata	4.619	42.009
k5	Rhoicosphenia abbreviata	3.887	24.828
k5	Rhoicosphenia abbreviata	3.302	20.998
k5	Synedra ulna	5.756	94.414
k5	Synedra ulna	5.638	109.383
k5	Synedra ulna	6.135	115.172
k5	Synedra ulna	6.393	125.263
k5	Synedra ulna	6.513	249.23
k5	Synedra ulna	7.311	268.472
k5	Synedra ulna	6.657	261.214
k5	Synedra ulna	7.281	344.69
k5	Synedra ulna	7.311	271.081
k5	Synedra ulna	7.468	323.181
l1	Achnanthes lanceolata	6.453	19.347
l1	Achnanthes lanceolata	6.106	22.616
l1	Achnanthes lanceolata	3.806	11.62
l1	Achnanthes lanceolata	5.194	14.253
l1	Achnanthes lanceolata	3.92	8.835
l1	Achnanthes lanceolata	4.399	10.719
l1	Achnanthes lanceolata	5.367	18.102
l1	Achnanthes lanceolata	3.667	7.913
l1	Achnanthes lanceolata	4.314	14.115
l1	Achnanthes lanceolata	4.297	13.23
l1	Achnanthes minutissima	2.616	10.879
l1	Cocconeis pediculus	10.712	15.636
l1	Cocconeis pediculus	17.11	25.636
l1	Cocconeis pediculus	16.498	20.517
l1	Cocconeis pediculus	9.728	12.203
l1	Cocconeis pediculus	17.423	20.625
l1	Cocconeis placentula	8.722	17.842
l1	Cocconeis placentula	7.939	15.497
l1	Cocconeis placentula	7.264	12.675
l1	Cocconeis placentula	7.951	16.115
l1	Cocconeis placentula	9.456	16.643
l1	Cocconeis placentula	9.116	16.328
l1	Cocconeis placentula	9.438	17.241
l1	Cocconeis placentula	8.852	18.104
l1	Cocconeis placentula	8.156	16.328
l1	Cocconeis placentula	8.316	16.196
l1	Epithemia sorex	8.69	26.269
l1	Epithemia sorex	7.978	24.711
l1	Epithemia sorex	8.115	32.785
l1	Epithemia sorex	7.672	29.905
l1	Epithemia sorex	7.958	26.759
l1	Epithemia sorex	8.052	34.935
l1	Epithemia sorex	7.475	31.641
l1	Epithemia sorex	6.456	27.564
l1	Epithemia sorex	8.606	30.348
l1	Epithemia sorex	7.707	31.6
l1	Epithemia turgida	9.431	41.272
l1	Epithemia turgida	10.298	39.109
l1	Epithemia turgida	10.269	44.959
l1	Epithemia turgida	9.538	34.329
l1	Epithemia turgida	10.599	52.242
l1	Epithemia turgida	9.412	52.116
l1	Epithemia turgida	9.309	33.663
l1	Epithemia turgida	9.34	39.899
l1	Epithemia turgida	9.114	36.881
l1	Epithemia turgida	9.368	33.261
l1	Fragilaria capucina	4.493	15.414
l1	Fragilaria capucina	2.462	19.9
l1	Fragilaria capucina	3.018	19.4
l1	Fragilaria capucina	3.523	21.047
l1	Fragilaria capucina	4.027	21.746
l1	Fragilaria capucina	3.333	26.133
l1	Fragilaria capucina	4.125	14.518
l1	Fragilaria capucina	2.906	20.59
l1	Fragilaria capucina	2.338	19.563
l1	Fragilaria capucina	4.137	15.816
l1	Fragilaria pinnata	3.616	7.322
l1	Fragilaria pinnata	3.594	7.509
l1	Fragilaria pinnata	3.436	7.558
l1	Fragilaria pinnata	3.211	6.605
l1	Fragilaria pinnata	3.739	8.704
l1	Gomphonema parvulum	5.157	18.219
l1	Gomphonema parvulum	4.555	18.657
l1	Gomphonema parvulum	5.027	19.063
l1	Gomphonema parvulum	4.916	19.295
l1	Gomphonema parvulum	4.814	20.825
l1	Gomphonema parvulum	4.979	22.911
l1	Gomphonema parvulum	4.365	18.024
l1	Gomphonema parvulum	4.59	18.913
l1	Gomphonema parvulum	4.16	18.393
l1	Gomphonema parvulum	4.903	20.647
l1	Melosira varians	13.197	13.197
l1	Melosira varians	14.822	14.822
l1	Melosira varians	12.344	12.344
l1	Melosira varians	19.062	19.062
l1	Melosira varians	8.504	8.504
l1	Melosira varians	16.012	16.012
l1	Melosira varians	16.833	16.833
l1	Melosira varians	14.045	14.045
l1	Melosira varians	21.181	21.181
l1	Melosira varians	16.598	16.598
l1	Meridion circulare	4.291	15.456
l1	Meridion circulare	4.984	15.102
l1	Meridion circulare	5.33	23.712
l1	Meridion circulare	4.908	43.126
l1	Meridion circulare	5.251	26.26
l1	Meridion circulare	4.613	19.974
l1	Meridion circulare	5.066	22.057
l1	Meridion circulare	4.644	12.754
l1	Meridion circulare	4.377	24.083
l1	Meridion circulare	6.548	11.961
l1	Navicula minima	2.561	8.224
l1	Navicula minima	2.555	7.833
l1	Navicula minima	2.952	7.637
l1	Navicula minima	3.048	7.233
l1	Navicula minima	2.825	8.439
l1	Navicula minima	3.048	8.756
l1	Navicula minima	2.925	7.543
l1	Navicula minima	2.902	8.639
l1	Navicula minima	2.951	9.665
l1	Navicula minima	2.728	8.754
l1	Navicula placentula	4.962	20.059
l1	Navicula placentula	4.994	16.661
l1	Navicula placentula	5.13	16.721
l1	Navicula placentula	4.877	15.22
l1	Navicula placentula	4.834	15.877
l1	Navicula placentula	4.794	21.539
l1	Navicula placentula	4.154	15.605
l1	Navicula placentula	4.94	19.897
l1	Navicula placentula	5.304	25.134
l1	Navicula placentula	5.332	20.448
l1	Nitzschia palea	2.364	20.458
l1	Nitzschia palea	2.692	37.639
l1	Nitzschia palea	2.352	19.664
l1	Nitzschia palea	2.172	20.451
l1	Nitzschia palea	3.054	34.888
l1	Nitzschia palea	2.429	18.121
l1	Nitzschia palea	2.845	35.991
l1	Nitzschia palea	2.957	32.942
l1	Nitzschia palea	2.757	34.294
l1	Nitzschia palea	2.472	38.269
l1	Nitzschia paleacea	2.125	19.147
l1	Nitzschia paleacea	1.953	16.928
l1	Nitzschia paleacea	1.95	19.932
l1	Nitzschia paleacea	1.799	19.794
l1	Nitzschia paleacea	1.891	20.1
l1	Nitzschia paleacea	1.775	19.671
l1	Nitzschia paleacea	1.842	19.561
l1	Nitzschia paleacea	1.895	20.7
l1	Nitzschia paleacea	1.495	20.17
l1	Nitzschia paleacea	1.76	18.944
l1	Other	11.19	60.758
l1	Other	4.269	11.874
l1	Other	5.855	23.36
l1	Other	11.734	54.798
l1	Other	4.803	10.218
l1	Other	6.51	22.635
l1	Other	3.991	12.518
l1	Other	10.109	51.156
l1	Other	6.87	19.852
l1	Other	4.439	10.736
l1	Rhoicosphenia abbreviata	3.209	20.414
l1	Rhoicosphenia abbreviata	4.376	25.65
l1	Rhoicosphenia abbreviata	4.518	18.546
l1	Rhoicosphenia abbreviata	3.962	19.18
l1	Rhoicosphenia abbreviata	4.496	21.846
l1	Rhoicosphenia abbreviata	3.611	20.814
l1	Rhopalodia gibba	8.907	38.419
l1	Rhopalodia gibba	9.208	35.804
l1	Rhopalodia gibba	7.537	65.938
l1	Rhopalodia gibba	8.66	70.303
l1	Rhopalodia gibba	5.512	36.69
l1	Rhopalodia gibba	8.684	36.416
l1	Rhopalodia gibba	8.368	65.794
l1	Rhopalodia gibba	8.258	62.952
l1	Rhopalodia gibba	8.828	65.743
l1	Rhopalodia gibba	7.936	53.935
l1	Synedra ulna	7.701	329.935
l1	Synedra ulna	6.885	137.917
l1	Synedra ulna	4.302	166.95
l1	Synedra ulna	6.778	207.201
l1	Synedra ulna	6.225	187.719
l1	Synedra ulna	5.882	195.894
l1	Synedra ulna	5.633	118.757
l1	Synedra ulna	6.689	171.644
l1	Synedra ulna	6.135	109.616
l1	Synedra ulna	5.706	75.41
m3	Achnanthes lanceolata	5.063914657	15.74267161
m3	Achnanthes lanceolata	5.393135436	18.97050093
m3	Achnanthes lanceolata	4.738218924	12.69554731
m3	Achnanthes lanceolata	4.582189239	14.43534323
m3	Achnanthes lanceolata	6.224953618	23.79564007
m3	Achnanthes lanceolata	4.038311688	10.3312616
m3	Achnanthes lanceolata	4.701669759	11.45946197
m3	Achnanthes lanceolata	4.576623377	12.26632653
m3	Achnanthes lanceolata	4.409925788	10.49053803
m3	Achnanthes lanceolata	5.435992579	13.93627087
m3	Amphora inariensis	2.160111317	10.01419295
m3	Amphora inariensis	2.30148423	7.565306122
m3	Amphora inariensis	3.204081633	11.43868275
m3	Amphora inariensis	2.670871985	11.6325603
m3	Amphora inariensis	2.264656772	9.41864564
m3	Amphora inariensis	2.119387755	6.480241187
m3	Amphora inariensis	2.084601113	9.561966605
m3	Amphora inariensis	2.696567718	12.72597403
m3	Amphora inariensis	2.670871985	8.449165121
m3	Amphora inariensis	1.857606679	9.095176252
m3	Caloneis lauta	7.279591837	22.81456401
m3	Caloneis lauta	3.555473098	16.85408163
m3	Caloneis lauta	4.201669759	17.41512059
m3	Caloneis lauta	5.841187384	28.71576994
m3	Caloneis lauta	4.530241187	20.52588126
m3	Caloneis lauta	4.201669759	14.683859
m3	Caloneis lauta	5.341836735	29.70630798
m3	Caloneis lauta	4.700463822	19.85398887
m3	Caloneis lauta	4.043042672	19.32847866
m3	Caloneis lauta	4.306400742	17.07847866
m3	Cocconeis pediculus	14.58914657	17.03998145
m3	Cocconeis pediculus	12.84072356	17.33237477
m3	Cocconeis pediculus	13.73413729	19.52282004
m3	Cocconeis pediculus	21.72439703	25.80500928
m3	Cocconeis pediculus	15.21335807	18.92755102
m3	Cocconeis pediculus	10.75779221	13.91289425
m3	Cocconeis pediculus	15.2635436	19.90881262
m3	Cocconeis pediculus	12.38404453	16.03339518
m3	Cocconeis pediculus	15.55983302	21.52634508
m3	Cocconeis pediculus	11.10834879	14.13543599
m3	Cocconeis placentula	9.40742115	15.54359926
m3	Cocconeis placentula	6.546011132	10.46150278
m3	Cocconeis placentula	9.049350649	15.37884972
m3	Cocconeis placentula	23.25426716	33.3961039
m3	Cocconeis placentula	15.60844156	24.99369202
m3	Cocconeis placentula	11.90538033	19.72931354
m3	Cocconeis placentula	7.684508349	13.51799629
m3	Cocconeis placentula	14.74406308	23.40927644
m3	Cocconeis placentula	6.527272727	12.50695733
m3	Cocconeis placentula	7.216604824	11.28302412
m3	Epithemia turgida	7.941001855	28.78163265
m3	Epithemia turgida	20.82717996	107.8141002
m3	Epithemia turgida	11.04795918	64.5325603
m3	Epithemia turgida	15.34962894	80.99025974
m3	Epithemia turgida	11.02300557	50.47504638
m3	Epithemia turgida	11.64554731	46.73153989
m3	Epithemia turgida	10.70454545	51.78348794
m3	Epithemia turgida	9.833024119	34.58061224
m3	Epithemia turgida	14.61799629	85.54341373
m3	Epithemia turgida	16.9593692	72.77486085
m3	Fragilaria capucina	2.547217069	20.42922078
m3	Fragilaria capucina	3.824768089	27.22235622
m3	Fragilaria capucina	3.794155844	18.19174397
m3	Fragilaria capucina	4.409925788	22.16057514
m3	Fragilaria capucina	3.911317254	12.77894249
m3	Fragilaria capucina	3.485250464	19.56215213
m3	Fragilaria capucina	4.360946197	15.92987013
m3	Fragilaria capucina	4.052040816	14.62857143
m3	Fragilaria capucina	3.944434137	18.0890538
m3	Fragilaria capucina	3.555473098	11.85241187
m3	Gomphonema clavatum	8.290909091	35.37810761
m3	Gomphonema clavatum	7.071985158	39.51456401
m3	Gomphonema clavatum	7.615769944	36.9458256
m3	Gomphonema clavatum	6.894619666	33.54990724
m3	Gomphonema clavatum	7.273562152	24.71716141
m3	Gomphonema clavatum	7.977736549	36.18237477
m3	Gomphonema clavatum	6.167254174	29.42486085
m3	Gomphonema clavatum	8.284601113	34.62040816
m3	Gomphonema clavatum	6.133673469	35.87615955
m3	Gomphonema clavatum	5.067346939	27.08970315
m3	Gomphonema type D	4.230705009	11.39155844
m3	Gomphonema type D	3.914842301	13.23636364
m3	Gomphonema type D	3.432282004	10.65333952
m3	Melosira varians	10.3135436	10.3135436
m3	Melosira varians	4.32903525	4.32903525
m3	Melosira varians	5.380333952	5.380333952
m3	Melosira varians	13.14638219	13.14638219
m3	Melosira varians	13.56391466	13.56391466
m3	Melosira varians	15.48914657	15.48914657
m3	Melosira varians	19.91734694	19.91734694
m3	Melosira varians	13.76920223	13.76920223
m3	Melosira varians	14.12940631	14.12940631
m3	Melosira varians	7.235621521	7.235621521
m3	Meridion circulare	5.24257885	25.96493506
m3	Meridion circulare	5.292857143	10.68664193
m3	Navicula minima	2.946660482	8.049165121
m3	Navicula minima	2.968460111	7.792764378
m3	Navicula minima	2.464842301	6.638961039
m3	Navicula minima	3.532374768	6.982653061
m3	Navicula minima	3.318831169	8.65445269
m3	Navicula minima	2.653153989	5.404267161
m3	Navicula minima	3.385621521	9.013450835
m3	Navicula minima	3.314935065	8.04109462
m3	Navicula minima	2.657977737	8.814100186
m3	Navicula minima	3.733673469	7.638868275
m3	Navicula placentula	5.264749536	21.19415584
m3	Navicula placentula	4.730983302	14.05157699
m3	Navicula placentula	5.397866419	17.63988868
m3	Navicula placentula	4.895454545	17.02272727
m3	Navicula placentula	5.969480519	21.28534323
m3	Navicula placentula	5.593599258	22.1403525
m3	Navicula placentula	4.972170686	14.3580705
m3	Navicula placentula	5.44471243	17.4596475
m3	Navicula placentula	5.763358071	20.6864564
m3	Nitzschia palea	3.215862709	28.39768089
m3	Nitzschia palea	3.160667904	24.68914657
m3	Nitzschia palea	3.215862709	31.02541744
m3	Nitzschia palea	2.609183673	30.36985158
m3	Nitzschia palea	2.35	25.88608534
m3	Nitzschia palea	3.517996289	26.49591837
m3	Nitzschia palea	3.375974026	38.62050093
m3	Nitzschia palea	2.675695733	15.99341373
m3	Nitzschia palea	3.009369202	31.13172542
m3	Nitzschia palea	3.952133581	26.59703154
m3	Nitzschia paleacea	2.825881262	38.59972171
m3	Nitzschia paleacea	2.05974026	20.01864564
m3	Nitzschia paleacea	2.106307978	37.18589981
m3	Nitzschia paleacea	2.656400742	26.30732839
m3	Nitzschia paleacea	1.87606679	34.19897959
m3	Nitzschia paleacea	2.106307978	20.84248609
m3	Nitzschia paleacea	2.470037106	20.55816327
m3	Nitzschia paleacea	2.163636364	37.62625232
m3	Nitzschia paleacea	2.165584416	21.28432282
m3	Nitzschia paleacea	1.950278293	21.34081633
m3	Other	4.749165121	12.01679035
m3	Other	14.90157699	30.48562152
m3	Other	2.933487941	13.48951763
m3	Other	5.729777365	21.8487013
m3	Other	4.860111317	18.30092764
m3	Other	2.790630798	22.65974026
m3	Other	3.202690167	11.99285714
m3	Other	4.823747681	11.37792208
m3	Other	4.593506494	20.67977737
m3	Other	12.28562152	23.80593692
m3	Rhoicosphenia abbreviata	4.959183673	19.36799629
m3	Rhoicosphenia abbreviata	4.898144712	27.52606679
m3	Rhoicosphenia abbreviata	4.015769944	37.42820037
m3	Rhoicosphenia abbreviata	4.545454545	29.61641929
m3	Rhoicosphenia abbreviata	3.551762523	25.76994434
m3	Rhoicosphenia abbreviata	4.268181818	20.87384045
m3	Rhoicosphenia abbreviata	4.198051948	25.27300557
m3	Rhoicosphenia abbreviata	3.482096475	21.41391466
m3	Rhoicosphenia abbreviata	3.465955473	19.82745826
m3	Rhoicosphenia abbreviata	4.119387755	21.52152134
n8	Amphora pediculus	2.756	8.155
n8	Amphora pediculus	2.226	8.04
n8	Amphora pediculus	2.403	7.613
n8	Amphora pediculus	2.401	8.092
n8	Amphora pediculus	2.463	8.362
n8	Amphora pediculus	2.046	5.626
n8	Amphora pediculus	3.173	8.528
n8	Amphora pediculus	2.205	6.761
n8	Amphora pediculus	2.44	9.802
n8	Amphora pediculus	2.565	7.122
n8	Cocconeis placentula	6.307	9.017
n8	Cocconeis placentula	7.68	13.235
n8	Cocconeis placentula	6.457	10.686
n8	Cocconeis placentula	6.373	11.144
n8	Cocconeis placentula	8.834	13.889
n8	Cocconeis placentula	7.303	12.348
n8	Cocconeis placentula	7.239	11.574
n8	Cocconeis placentula	7.566	12.407
n8	Cocconeis placentula	6.966	10.26
n8	Cocconeis placentula	7.135	13.239
n8	Fragilaria capucina	3.924	15.589
n8	Fragilaria capucina	3.986	23.258
n8	Fragilaria capucina	4.231	10.499
n8	Fragilaria capucina	3.929	15.293
n8	Fragilaria capucina	3.887	20.33
n8	Fragilaria capucina	4.036	15.281
n8	Fragilaria capucina	4.296	20.825
n8	Fragilaria capucina	4.399	15.53
n8	Fragilaria capucina	4.056	18.453
n8	Fragilaria capucina	4.556	17.495
n8	Gomphonema parvulum	4.593	16.353
n8	Gomphonema parvulum	5.667	24.434
n8	Gomphonema parvulum	4.562	12.971
n8	Gomphonema parvulum	5.402	16.222
n8	Gomphonema parvulum	5.947	23.652
n8	Gomphonema parvulum	5.745	22.995
n8	Gomphonema parvulum	6.035	22.918
n8	Gomphonema parvulum	5.564	20.207
n8	Gomphonema parvulum	5.392	20.719
n8	Gomphonema parvulum	5.849	17.513
n8	Navicula minima	2.589	8.179
n8	Navicula minima	2.732	5.869
n8	Navicula minima	2.727	4.575
n8	Navicula minima	2.025	4.393
n8	Navicula minima	3.172	7.889
n8	Navicula minima	2.996	6.444
n8	Navicula minima	3.399	6.231
n8	Navicula minima	3.256	6.52
n8	Navicula minima	2.817	6.792
n8	Navicula minima	3.265	5.988
n8	Other	5.928	26.551
n8	Other	3.033	12.855
n8	Other	3.637	15.131
n8	Other	6.04	17.64
n8	Other	8.227	16.737
n8	Other	2.783	16.353
n8	Other	5.381	14.241
n8	Other	8.879	19.914
n8	Other	3.004	13.773
n8	Other	2.624	10.634
n8	Rhoicosphenia abbreviata	3.427	14.496
n8	Rhoicosphenia abbreviata	3.733	17.949
n8	Rhoicosphenia abbreviata	3.326	12.771
n8	Rhoicosphenia abbreviata	4.399	17.244
n8	Rhoicosphenia abbreviata	4.399	15.22
n8	Rhoicosphenia abbreviata	3.989	17.981
n8	Rhoicosphenia abbreviata	4.383	29.434
n8	Rhoicosphenia abbreviata	4.264	16.704
n8	Rhoicosphenia abbreviata	4.139	20.882
n8	Rhoicosphenia abbreviata	3.954	13.691
n8	Synedra ulna	5.983	122.991
n8	Synedra ulna	6.472	124.959
n8	Synedra ulna	4.529	75.477
[truncated: 7 more rows]
