# Supplementary material for: Diatoms can be an important exception to temperature–size rules at species and community levels of organization
Source: Glob Chang Biol. 2013 Aug 18;19(11):3540–52. doi: 10.1111/gcb.12285 (PMC4272575; doi:10.1111/gcb.12285)
Supplement: Supplementary file 3 — Table S11. Count data for all diatom species found in each of the fourteen streams. [file gcb0019-3540-sd3.csv]

Stream	Species	Count
a10	Achnanthes lanceolata	909
a10	Achnanthes minutissima	4
a10	Amphora inariensis	6
a10	Amphora pediculus	2
a10	Cocconeis placentula	35
a10	Cymbella minuta	3
a10	Diatoma mesodon	57
a10	Fragilaria arcus	1
a10	Fragilaria capucina	133
a10	Fragilaria construens	4
a10	Fragilaria pinnata	127
a10	Gomphonema clavatum	3
a10	Gomphonema clevei	2
a10	Gomphonema type D	9
a10	Melosira varians	1
a10	Meridion circulare	252
a10	Navicula atomus	31
a10	Navicula gallica	1
a10	Navicula minima	46
a10	Navicula placentula	3
a10	Nitzschia dissipata	4
a10	Nitzschia frustulum	1
a10	Nitzschia inconspicua	11
a10	Nitzschia palea	6
a10	Opephora martyi	1
a10	Pinnularia ignobilis	1
b13	Achnanthes lanceolata	1145
b13	Achnanthes minutissima	8
b13	Achnanthes stolida	25
b13	Amphora inariensis	70
b13	Amphora ovalis	16
b13	Amphora pediculus	304
b13	Cocconeis pediculus	3
b13	Cymbella minuta	1
b13	Diatoma mesodon	287
b13	Eunotia bilunaris	12
b13	Fragilaria capucina	25
b13	Fragilaria pinnata	297
b13	Frustulia vulgaris	11
b13	Meridion circulare	148
b13	Navicula atomus	39
b13	Navicula gallica	11
b13	Navicula minima	240
b13	Navicula obsisialis	7
b13	Navicula placentula	24
b13	Navicula subatomoides	10
b13	Nitzschia dissipata	2
b13	Nitzschia palea	1
b13	Nitzschia paleacea	3
b13	Pinnularia intermedia	2
b13	Synedra ulna	1
c7	Achnanthes exigua	12
c7	Achnanthes grana	3
c7	Achnanthes lanceolata	622
c7	Achnanthes lutheri	4
c7	Achnanthes minutissima	17
c7	Amphora inariensis	93
c7	Amphora ovalis	17
c7	Amphora pediculus	71
c7	Cocconeis placentula	202
c7	Cymbella sinuata	3
c7	Diatoma mesodon	326
c7	Fragilaria capucina	140
c7	Fragilaria pinnata	25
c7	Gomphonema clavatum	27
c7	Gomphonema clevei	106
c7	Gomphonema type D	420
c7	Meridion circulare	89
c7	Navicula cryptotenella	1
c7	Navicula elegiensis	1
c7	Navicula gallica	5
c7	Navicula minima	27
c7	Navicula placentula	2
c7	Navicula viridula	2
c7	Nitzschia dissipata	2
c7	Nitzschia fonticola	7
c7	Nitzschia frustulum	12
c7	Nitzschia inconspicua	216
c7	Nitzschia palea	12
c7	Nitzschia paleacea	3
c7	Rhoicosphenia abbreviata	1
c7	Rhopalodia gibba	1
c7	Stauroneis subatomoides	5
c7	Synedra ulna	23
d14	Achnanthes lanceolata	130
d14	Amphora inariensis	6
d14	Caloneis lauta	1
d14	Cocconeis placentula	3
d14	Cymbella minuta	2
d14	Diatoma mesodon	12
d14	Epithemia turgida	33
d14	Fragilaria arcus	15
d14	Fragilaria capucina	244
d14	Fragilaria construens	1
d14	Fragilaria pinnata	20
d14	Frustulia vulgaris	2
d14	Gomphonema clavatum	36
d14	Gomphonema clevei	8
d14	Gomphonema parvulum	6
d14	Gomphonema type D	43
d14	Melosira varians	13
d14	Meridion circulare	452
d14	Navicula atomus	2
d14	Navicula cryptotenella	10
d14	Navicula gallica	2
d14	Navicula minima	41
d14	Navicula placentula	17
d14	Nitzschia dissipata	11
d14	Nitzschia fonticola	1
d14	Nitzschia frustulum	1
d14	Nitzschia inconspicua	20
d14	Nitzschia palea	41
d14	Nitzschia paleacea	19
d14	Pinnularia spp	6
d14	Rhoicosphenia abbreviata	8
d14	Rhopalodia gibba	6
d14	Synedra ulna	39
d14	Unknown	2
e4	Achnanthes lanceolata	229
e4	Amphora inariensis	2
e4	Amphora ovalis	2
e4	Caloneis lauta	22
e4	Cocconeis placentula	3
e4	Cymbella minuta	4
e4	Diatoma mesodon	17
e4	Diploneis ovalis	3
e4	Epithemia turgida	19
e4	Fragilaria capucina	103
e4	Fragilaria construens	23
e4	Fragilaria pinnata	8
e4	Frustulia vulgaris	4
e4	Gomphonema clavatum	9
e4	Gomphonema type D	89
e4	Meridion circulare	154
e4	Melosira varians	15
e4	Navicula atomus	6
e4	Navicula gallica	3
e4	Navicula minima	82
e4	Navicula placentula	34
e4	Navicula tripunctata	2
e4	Navicula variostrata	1
e4	Navicula viridula	1
e4	Nitzschia dissipata	16
e4	Nitzschia fonticola	16
e4	Nitzschia frustulum	3
e4	Nitzschia inconspicua	3
e4	Nitzschia obtusa	2
e4	Nitzschia palea	57
e4	Nitzschia paleacea	28
e4	Pinnularia ignobilis	48
e4	Rhopalodia gibba	13
e4	Surirella angusta	3
e4	Synedra ulna	6
e4	Unknown	6
f11	Achnanthes grana	1
f11	Achnanthes lanceolata	718
f11	Amphora inariensis	12
f11	Amphora ovalis	2
f11	Amphora pediculus	30
f11	Cocconeis placentula	565
f11	Cymbella minuta	1
f11	Diatoma mesodon	10
f11	Diploneis ovalis	4
f11	Epithemia sorex	3
f11	Epithemia turgida	51
f11	Eunotia bilunaris	1
f11	Fragilaria capucina	172
f11	Fragilaria pinnata	8
f11	Gomphonema clevei	4
f11	Gomphonema type D	8
f11	Melosira varians	11
f11	Meridion circulare	142
f11	Navicula atomus	10
f11	Navicula gallica	2
f11	Navicula minima	31
f11	Navicula placentula	10
f11	Navicula viridula	3
f11	Nitzschi heufleriana	2
f11	Nitzschia clausii	3
f11	Nitzschia dissipata	6
f11	Nitzschia inconspicua	5
f11	Nitzschia palea	38
f11	Nitzschia paleacea	46
f11	Pinnularia intermedia	5
f11	Rhoicosphenia abbreviata	3
f11	Rhopalodia gibba	15
f11	Synedra ulna	106
g16	Achnanthes grana	3
g16	Achnanthes lanceolata	138
g16	Amphora inariensis	2
g16	Amphora pediculus	4
g16	Cocconeis placentula	96
g16	Cymbella minuta	1
g16	Cymbella sinuata	6
g16	Diatoma mesodon	33
g16	Diploneis ovalis	1
g16	Epithemia sorex	6
g16	Epithemia turgida	10
g16	Fragilaria capucina	338
g16	Fragilaria construens	78
g16	Fragilaria pinnata	60
g16	Gomphonema clevei	12
g16	Gomphonema parvulum	11
g16	Gomphonema type D	12
g16	Meridion circulare	13
g16	Navicula atomus	2
g16	Navicula cryptotenella	1
g16	Navicula gallica	4
g16	Navicula minima	46
g16	Navicula placentula	27
g16	Navicula tripunctata	4
g16	Navicula variostrata	1
g16	Navicula viridula	5
g16	Nitzschia dissipata	31
g16	Nitzschia frustulum	2
g16	Nitzschia inconspicua	8
g16	Nitzschia palea	51
g16	Nitzschia paleacea	28
g16	Opephora martyi	1
g16	Pinnularia ignobilis	5
g16	Rhoicosphenia abbreviata	4
g16	Rhopalodia gibba	13
g16	Surirella angusta	2
g16	Synedra ulna	23
g16	Unknown	2
h12	Achnanthes lanceolata	83
h12	Amphora inariensis	2
h12	Caloneis lauta	1
h12	Cymbella minuta	1
h12	Cymbella sinuata	20
h12	Diatoma mesodon	5
h12	Diploneis ovalis	1
h12	Epithemia turgida	3
h12	Fragilaria arcus	3
h12	Fragilaria capucina	249
h12	Fragilaria construens	1
h12	Fragilaria pinnata	10
h12	Frustulia vulgaris	7
h12	Gomphonema clevei	8
h12	Gomphonema parvulum	11
h12	Gomphonema type D	115
h12	Melosira varians	7
h12	Meridion circulare	34
h12	Navicula atomus	24
h12	Navicula cryptotenella	1
h12	Navicula minima	163
h12	Navicula placentula	65
h12	Navicula tripunctata	15
h12	Navicula viridula	3
h12	Nitzschia dissipata	14
h12	Nitzschia fonticola	18
h12	Nitzschia frustulum	4
h12	Nitzschia inconspicua	2
h12	Nitzschia palea	56
h12	Nitzschia paleacea	14
h12	Pinnularia borealis	5
h12	Pinnularia spp	6
h12	Rhoicosphenia abbreviata	2
h12	Rhopalodia gibba	6
h12	Surirella angusta	5
h12	Synedra ulna	8
i9	Achnanthes lanceolata	55
i9	Amphora inariensis	5
i9	Amphora ovalis	1
i9	Amphora pediculus	63
i9	Asterionella spp.	2
i9	Cocconeis placentula	344
i9	Cyclotella spp	1
i9	Cymbella minuta	4
i9	Cymbella proxima	1
i9	Diatoma mesodon	35
i9	Epithemia sorex	41
i9	Epithemia turgida	99
i9	Eunotia bilunaris	1
i9	Fragilaria arcus	67
i9	Fragilaria capucina	345
i9	Fragilaria pinnata	11
i9	Gomphonema angustatum	22
i9	Gomphonema clavatum	6
i9	Gomphonema clevei	792
i9	Gomphonema type D	158
i9	Melosira varians	103
i9	Meridion circulare	7
i9	Navicula minima	5
i9	Navicula placentula	8
i9	Nitzschia dissipata	2
i9	Nitzschia inconspicua	15
i9	Nitzschia palea	8
i9	Nitzschia paleacea	39
i9	Pinnularia intermedia	1
i9	Rhoicosphenia abbreviata	44
i9	Rhopalodia gibba	4
i9	Synedra ulna	82
j6	Achnanthes lanceolata	20
j6	Amphora inariensis	12
j6	Amphora pediculus	1
j6	Cocconeis pediculus	16
j6	Cocconeis placentula	132
j6	Cymbella minuta	2
j6	Cymbella sinuata	2
j6	Diploneis ovalis	1
j6	Epithemia sorex	4
j6	Epithemia turgida	31
j6	Fragilaria capucina	353
j6	Gomphonema acuminatum	2
j6	Gomphonema clevei	184
j6	Gomphonema parvulum	20
j6	Gomphonema type D	152
j6	Melosira varians	2
j6	Navicula cryptotenella	7
j6	Navicula gallica	1
j6	Navicula minima	10
j6	Nitzschia inconspicua	2
j6	Nitzschia palea	99
j6	Pinnularia intermedia	1
j6	Rhoicosphenia abbreviata	8
j6	Rhopalodia gibba	5
j6	Synedra ulna	6
k5	Achnanthes grana	27
k5	Achnanthes lanceolata	94
k5	Achnanthes lutheri	7
k5	Achnanthes minutissima	3
k5	Achnanthes stolida	1
k5	Amphora inariensis	22
k5	Amphora pediculus	30
k5	Aulacoseira italica	3
k5	Caloneis lauta	1
k5	Cocconeis pediculus	197
k5	Cocconeis placentula	95
k5	Cyclotella spp	3
k5	Cymbella sinuata	85
k5	Diatoma mesodon	2
k5	Diploneis ovalis	2
k5	Epithemia sorex	12
k5	Epithemia turgida	5
k5	Fragilaria capucina	573
k5	Fragilaria pinnata	41
k5	Gomphonema acuminatum	5
k5	Gomphonema clavatum	8
k5	Gomphonema clevei	4
k5	Gomphonema parvulum	30
k5	Melosira varians	32
k5	Meridion circulare	2
k5	Navicula cryptotenella	5
k5	Navicula gallica	1
k5	Navicula minima	41
k5	Navicula placentula	4
k5	Navicula variostriata	1
k5	Nitzschia aquaeore	10
k5	Nitzschia frustulum	1
k5	Nitzschia palea	3
k5	Nitzschia paleacea	27
k5	Opephora martyi	2
k5	Rhoicosphenia abbreviata	77
k5	Rhopalodia gibba	8
k5	Stauroneis subatomoides	1
k5	Synedra ulna	30
l1	Achnanthes exigua	2
l1	Achnanthes lanceolata	199
l1	Achnanthes minutissima	7
l1	Amphora ovalis	1
l1	Amphora pediculus	4
l1	Cocconeis pediculus	29
l1	Cocconeis placentula	8
l1	Cymbella sinuata	2
l1	Epithemia sorex	108
l1	Epithemia turgida	12
l1	Eunotia bilunaris	4
l1	Fragilaria capucina	18
l1	Fragilaria pinnata	15
l1	Frustulia vulgaris	4
l1	Gomphonema clavatum	1
l1	Gomphonema parvulum	19
l1	Gomphonema type D	5
l1	Melosira varians	8
l1	Meridion circulare	18
l1	Navicula atomus	3
l1	Navicula gallica	3
l1	Navicula lucinensis	1
l1	Navicula minima	51
l1	Navicula placentula	9
l1	Navicula viridula	3
l1	Nitzschia dissipata	3
l1	Nitzschia lanceolata	1
l1	Nitzschia obtusa	1
l1	Nitzschia palea	25
l1	Nitzschia paleacea	203
l1	Pinnularia borealis	2
l1	Pinnularia simils	1
l1	Rhoicosphenia abbreviata	23
l1	Rhopalodia gibba	30
l1	Synedra ulna	38
l1	Tetracyclus glans	1
m3	Achnanthes grana	2
m3	Achnanthes lanceolata	269
m3	Amphora inariensis	10
m3	Amphora ovalis	2
m3	Caloneis lauta	14
m3	Cocconeis pediculus	7
m3	Cocconeis placentula	54
m3	Cymbella sinuata	2
m3	Diatoma mesodon	1
m3	Epithemia sorex	2
m3	Epithemia turgida	11
m3	Fragilaria capucina	87
m3	Fragilaria construens	1
m3	Fragilaria pinnata	2
m3	Gomphonema clavatum	17
m3	Gomphonema type D	12
m3	Melosira varians	14
m3	Meridion circulare	8
m3	Navicula cryptotenella	2
m3	Navicula gallica	2
m3	Navicula minima	270
m3	Navicula placentula	7
m3	Navicula tripunctata	1
m3	Nitzschia aequorea	1
m3	Nitzschia fonticola	2
m3	Nitzschia frustulum	1
m3	Nitzschia inconspicua	1
m3	Nitzschia palea	12
m3	Nitzschia paleacea	9
m3	Pinnularia borealis	1
m3	Pinnularia spp2	5
m3	Rhoicosphenia abbreviata	26
m3	Rhopalodia gibba	6
m3	Unknown	1
n8	Achnanthes exigua	3
n8	Achnanthes lanceolata	5
n8	Amphora inariensis	15
n8	Amphora pediculus	35
n8	Cocconeis placentula	106
n8	Cyclotella spp	1
n8	Cymbella sinuata	4
n8	Diatoma mesodon	1
n8	Fragilaria capucina	104
n8	Fragilaria pinnata	2
n8	Gomphonema angustatum	1
n8	Gomphonema clavatum	3
n8	Gomphonema parvulum	52
n8	Melosira varians	3
n8	Meridion circulare	1
n8	Navicula gallica	1
n8	Navicula minima	18
n8	Navicula placentula	2
n8	Nitzschia inconspicua	1
n8	Nitzschia paleacea	1
n8	Rhoicosphenia abbreviata	436
n8	Rhopalodia gibba	3
n8	Synedra ulna	159
